# Supplementary material for: 10,21-Dimethyl-2,7,13,18-tetraphenyl-3,6,14,17-tetraazatricyclo[17.3.1.18,12]tetracosa-1(23),2,6,8(24),9,11,13,17,19,21-decaene-23,24-diol cyclohexane 0.33-solvate
Source: Acta Crystallogr Sect E Struct Rep Online. 2011 Sep 30;67(Pt 10):o2724–5. doi: 10.1107/S1600536811036622 (PMC3201359; doi:10.1107/S1600536811036622)
Supplement: Supplementary file 1 [file e-67-o2724-sup1.cif]

##############################################################################
#                                                                            #
# This CIF contains the data in a paper accepted for publication in          #
# Acta Crystallographica Section E. It conforms to the requirements of       #
# Notes for Authors for Acta Crystallographica Section E, and has been       #
# peer reviewed under the auspices of the IUCr Commission on Journals.       #
#                                                                            #
# Full details of the Crystallographic Information File format               #
# are given in the paper "The Crystallographic Information File (CIF):       #
# a New Standard Archive File for Crystallography" by S. R. Hall, F. H.      #
# Allen and I. D. Brown [Acta Cryst. (1991), A47, 655-685].                  #
#                                                                            #
# The current version of the core CIF dictionary is obtainable from          #
# ftp://ftp.iucr.org/pub/cif_core.dic.                                       #
#                                                                            #
# Software is freely available for graphical display of the structure(s)     #
# in this CIF. For information consult the CIF software page                 #
# http://www.iucr.org/resources/cif/software.                                #
#                                                                            #
# This file may be used for bona fide research purposes within the           #
# scientific community so long as proper attribution is given to the journal # 
# article from which it was obtained.                                        #
#                                                                            #
##############################################################################
data_I
_audit_creation_method     SHELXL-97
_chemical_name_systematic
;
10,21-dimethyl-2,7,13,18-tetraphenyl-3,6,14,17-
tetraazatricyclo[17.3.1.1^8,12^]tetracosa-1(23),2,6,8(24),9,11,13,17,19,21-
decaene-23,24-diol cyclohexane 0.33-solvate
;
_chemical_name_common     ?
_chemical_formula_moiety     '3(C46 H40 N4 O2), C6 H12'
_chemical_formula_sum     'C144 H132 N12 O6'
_chemical_formula_iupac     '3C46 H40 N4 O2, C6 H12'
_chemical_formula_weight     2126.62
_chemical_melting_point     ?
_symmetry_cell_setting     rhombohedral
_symmetry_space_group_name_H-M     'R -3'
_symmetry_space_group_name_Hall     '-R 3'
loop_
    _symmetry_equiv_pos_as_xyz
    'x, y, z'
    '-y, x-y, z'
    '-x+y, -x, z'
    'x+2/3, y+1/3, z+1/3'
    '-y+2/3, x-y+1/3, z+1/3'
    '-x+y+2/3, -x+1/3, z+1/3'
    'x+1/3, y+2/3, z+2/3'
    '-y+1/3, x-y+2/3, z+2/3'
    '-x+y+1/3, -x+2/3, z+2/3'
    '-x, -y, -z'
    'y, -x+y, -z'
    'x-y, x, -z'
    '-x+2/3, -y+1/3, -z+1/3'
    'y+2/3, -x+y+1/3, -z+1/3'
    'x-y+2/3, x+1/3, -z+1/3'
    '-x+1/3, -y+2/3, -z+2/3'
    'y+1/3, -x+y+2/3, -z+2/3'
    'x-y+1/3, x+2/3, -z+2/3'
_cell_length_a     28.0966(2)
_cell_length_b     28.0966(2)
_cell_length_c     16.0265(2)
_cell_angle_alpha     90.00
_cell_angle_beta     90.00
_cell_angle_gamma     120.00
_cell_volume     10956.6(2)
_cell_formula_units_Z     3
_cell_measurement_reflns_used     3689
_cell_measurement_theta_min     4.1777
_cell_measurement_theta_max     77.3830
_cell_measurement_temperature     295(2)
_exptl_crystal_description     block
_exptl_crystal_colour     yellow
_exptl_crystal_size_max     0.44
_exptl_crystal_size_mid     0.41
_exptl_crystal_size_min     0.32
_exptl_crystal_density_diffrn     0.967
_exptl_crystal_density_meas     ?
_exptl_crystal_density_method     'not measured'
_exptl_crystal_F_000     3384
_exptl_absorpt_coefficient_mu     0.059
_exptl_absorpt_correction_type     multi-scan
_exptl_absorpt_process_details
;
(CrysAlis RED; Oxford Diffraction, 2009)
;
_exptl_absorpt_correction_T_min     0.17285
_exptl_absorpt_correction_T_max     1.00000
_exptl_special_details     ?
_diffrn_ambient_temperature     295(2)
_diffrn_radiation_type     MoK\a
_diffrn_radiation_wavelength     0.71073
_diffrn_radiation_source     'fine-focus sealed tube'
_diffrn_radiation_monochromator     graphite
_diffrn_measurement_device_type     'Oxford Diffraction Gemini R'
_diffrn_measurement_method     '\f and \w scans'
_diffrn_detector_area_resol_mean     10.5081
_diffrn_reflns_number     10270
_diffrn_reflns_av_R_equivalents     0.0195
_diffrn_reflns_av_sigmaI/netI     0.0251
_diffrn_reflns_theta_min     2.10
_diffrn_reflns_theta_max     26.75
_diffrn_reflns_theta_full     25.00
_diffrn_measured_fraction_theta_max     0.967
_diffrn_measured_fraction_theta_full     0.995
_diffrn_reflns_limit_h_min     -34
_diffrn_reflns_limit_h_max     33
_diffrn_reflns_limit_k_min     -35
_diffrn_reflns_limit_k_max     31
_diffrn_reflns_limit_l_min     -17
_diffrn_reflns_limit_l_max     19
_diffrn_standards_number     2
_diffrn_standards_interval_count     50
_diffrn_standards_interval_time     ?
_diffrn_standards_decay_%     0
_refine_special_details
;
Refinement of <i>F</i>^2^ against ALL reflections. The weighted <i>R</i>-factor
<i>wR</i> and goodness of fit <i>S</i> are based on <i>F</i>^2^, conventional
<i>R</i>-factors <i>R</i> are based on <i>F</i>, with <i>F</i> set to zero for
negative <i>F</i>^2^. The threshold expression of <i>F</i>^2^ >
\s(<i>F</i>^2^) is used only for calculating <i>R</i>-factors(gt) <i>etc</i>.
and is not relevant to the choice of reflections for refinement.
<i>R</i>-factors based on <i>F</i>^2^ are statistically about twice as large
as those based on <i>F</i>, and <i>R</i>- factors based on ALL data will be
even larger.
;
_reflns_number_total     5016
_reflns_number_gt     3022
_reflns_threshold_expression     I>2\s(I)
_refine_ls_structure_factor_coef     Fsqd
_refine_ls_matrix_type     full
_refine_ls_R_factor_all     0.0852
_refine_ls_R_factor_gt     0.0631
_refine_ls_wR_factor_gt     0.2023
_refine_ls_wR_factor_ref     0.2215
_refine_ls_goodness_of_fit_ref     0.933
_refine_ls_restrained_S_all     0.933
_refine_ls_number_reflns     5016
_refine_ls_number_parameters     246
_refine_ls_number_restraints     0
_refine_ls_hydrogen_treatment     constr
_refine_ls_weighting_scheme     calc
_refine_ls_weighting_details
                 'calc w=1/[\s^2^(Fo^2^)+(0.1584P)^2^] where P=(Fo^2^+2Fc^2^)/3'
_atom_sites_solution_hydrogens     geom
_atom_sites_solution_primary     direct
_atom_sites_solution_secondary     difmap
_refine_ls_shift/su_max     0.000
_refine_ls_shift/su_mean     0.000
_refine_diff_density_max     0.849
_refine_diff_density_min     -0.269
_refine_ls_extinction_method     none
_refine_ls_extinction_coef     ?
loop_
    _atom_type_symbol
    _atom_type_description
    _atom_type_scat_dispersion_real
    _atom_type_scat_dispersion_imag
    _atom_type_scat_source
    'C' 'C' 0.0033 0.0016
                         'International Tables Vol C Tables 4.2.6.8 and 6.1.1.4'
    'H' 'H' 0.0000 0.0000
                         'International Tables Vol C Tables 4.2.6.8 and 6.1.1.4'
    'N' 'N' 0.0061 0.0033
                         'International Tables Vol C Tables 4.2.6.8 and 6.1.1.4'
    'O' 'O' 0.0106 0.0060
                         'International Tables Vol C Tables 4.2.6.8 and 6.1.1.4'
_computing_data_collection
;
CrysAlis CCD (Oxford Diffraction, 2009)
;
_computing_cell_refinement
;
CrysAlis RED (Oxford Diffraction, 2009)
;
_computing_data_reduction
;
CrysAlis RED (Oxford Diffraction, 2009)
;
_computing_structure_solution     'SHELXS97 (Sheldrick, 2008)'
_computing_structure_refinement
;
SHELXL97 (Sheldrick, 2008) and PLATON (Spek, 2009)
;
_computing_molecular_graphics     'SHELXTL (Sheldrick, 2008)'
_computing_publication_material     'SHELXTL (Sheldrick, 2008)'
loop_
    _atom_site_type_symbol
    _atom_site_label
    _atom_site_fract_x
    _atom_site_fract_y
    _atom_site_fract_z
    _atom_site_U_iso_or_equiv
    _atom_site_adp_type
    _atom_site_calc_flag
    _atom_site_refinement_flags
    _atom_site_occupancy
    _atom_site_symmetry_multiplicity
    _atom_site_disorder_assembly
    _atom_site_disorder_group
    O O1 0.00757(6) 0.45286(6) 0.94763(8) 0.0730(4) Uani d . 1 1 . .
    H H1O -0.0035 0.4423 0.9952 0.088 Uiso calc R 1 1 . .
    N N1A 0.01498(8) 0.43270(7) 1.09956(10) 0.0711(4) Uani d . 1 1 . .
    N N1B 0.04471(7) 0.53952(7) 0.76712(10) 0.0743(5) Uani d . 1 1 . .
    C C1 0.06233(8) 0.48575(8) 0.94867(12) 0.0624(4) Uani d . 1 1 . .
    C C2 0.09343(8) 0.49450(8) 1.02149(12) 0.0645(5) Uani d . 1 1 . .
    C C3 0.15063(9) 0.52866(9) 1.01686(13) 0.0724(5) Uani d . 1 1 . .
    H H3A 0.1714 0.5343 1.0648 0.087 Uiso calc R 1 1 . .
    C C4 0.17723(9) 0.55424(9) 0.94371(14) 0.0757(5) Uani d . 1 1 . .
    C C5 0.14523(9) 0.54553(9) 0.87394(13) 0.0752(5) Uani d . 1 1 . .
    H H5A 0.1624 0.5629 0.8244 0.090 Uiso calc R 1 1 . .
    C C6 0.08866(8) 0.51206(8) 0.87453(12) 0.0669(5) Uani d . 1 1 . .
    C C7 0.23917(11) 0.59108(13) 0.9403(2) 0.1046(9) Uani d . 1 1 . .
    H H7A 0.2548 0.5740 0.9068 0.157 Uiso calc R 1 1 . .
    H H7B 0.2539 0.5968 0.9958 0.157 Uiso calc R 1 1 . .
    H H7C 0.2480 0.6258 0.9161 0.157 Uiso calc R 1 1 . .
    C C1A -0.01466(10) 0.40063(10) 1.17263(14) 0.0781(6) Uani d . 1 1 . .
    H H1AA 0.0100 0.4121 1.2202 0.094 Uiso calc R 1 1 . .
    H H1AB -0.0275 0.3620 1.1624 0.094 Uiso calc R 1 1 . .
    C C2A 0.06650(9) 0.46672(8) 1.10066(12) 0.0663(5) Uani d . 1 1 . .
    C C3A 0.10126(9) 0.48103(9) 1.17789(12) 0.0694(5) Uani d . 1 1 . .
    C C4A 0.11904(9) 0.44689(10) 1.20864(14) 0.0775(6) Uani d . 1 1 . .
    H H4AA 0.1107 0.4147 1.1806 0.093 Uiso calc R 1 1 . .
    C C5A 0.14966(11) 0.46100(12) 1.28222(16) 0.0909(7) Uani d . 1 1 . .
    H H5AA 0.1621 0.4382 1.3030 0.109 Uiso calc R 1 1 . .
    C C6A 0.16148(12) 0.50778(13) 1.32378(18) 0.0991(8) Uani d . 1 1 . .
    H H6AA 0.1817 0.5168 1.3730 0.119 Uiso calc R 1 1 . .
    C C7A 0.14353(14) 0.54175(13) 1.29287(19) 0.1052(9) Uani d . 1 1 . .
    H H7AA 0.1517 0.5738 1.3214 0.126 Uiso calc R 1 1 . .
    C C8A 0.11359(12) 0.52882(11) 1.22012(15) 0.0878(7) Uani d . 1 1 . .
    H H8AA 0.1017 0.5521 1.1995 0.105 Uiso calc R 1 1 . .
    C C1B 0.06337(9) 0.59170(9) 0.80786(13) 0.0762(6) Uani d . 1 1 . .
    H H1BA 0.0890 0.6212 0.7719 0.091 Uiso calc R 1 1 . .
    H H1BB 0.0824 0.5931 0.8591 0.091 Uiso calc R 1 1 . .
    C C2B 0.05487(8) 0.50364(8) 0.79799(12) 0.0689(5) Uani d . 1 1 . .
    C C3B 0.03317(10) 0.45037(9) 0.75241(13) 0.0770(6) Uani d . 1 1 . .
    C C4B -0.00983(11) 0.43386(12) 0.69686(16) 0.0958(8) Uani d . 1 1 . .
    H H4BA -0.0262 0.4553 0.6892 0.115 Uiso calc R 1 1 . .
    C C5B -0.02877(14) 0.38494(14) 0.6522(2) 0.1131(10) Uani d . 1 1 . .
    H H5BA -0.0584 0.3736 0.6161 0.136 Uiso calc R 1 1 . .
    C C6B -0.00516(16) 0.35455(13) 0.6604(2) 0.1179(12) Uani d . 1 1 . .
    H H6BA -0.0172 0.3230 0.6283 0.141 Uiso calc R 1 1 . .
    C C7B 0.03724(17) 0.36951(12) 0.7163(2) 0.1160(11) Uani d . 1 1 . .
    H H7BA 0.0533 0.3477 0.7229 0.139 Uiso calc R 1 1 . .
    C C8B 0.05599(13) 0.41755(11) 0.76307(17) 0.0957(8) Uani d . 1 1 . .
    H H8BA 0.0841 0.4274 0.8016 0.115 Uiso calc R 1 1 . .
    C C1S 0.2722(4) 0.6162(8) 1.1813(4) 0.244(6) Uani d . 1 1 . .
    H H1SA 0.2686 0.6132 1.2416 0.293 Uiso calc R 1 1 . .
    H H1SB 0.2379 0.5879 1.1573 0.293 Uiso calc R 1 1 . .
loop_
    _atom_site_aniso_label
    _atom_site_aniso_U_11
    _atom_site_aniso_U_22
    _atom_site_aniso_U_33
    _atom_site_aniso_U_12
    _atom_site_aniso_U_13
    _atom_site_aniso_U_23
    O1 0.0741(8) 0.0811(9) 0.0525(7) 0.0303(7) 0.0009(6) 0.0076(6)
    N1A 0.0838(11) 0.0741(10) 0.0554(9) 0.0395(9) 0.0047(8) 0.0089(7)
    N1B 0.0852(11) 0.0795(10) 0.0536(9) 0.0378(9) 0.0032(8) 0.0041(7)
    C1 0.0697(11) 0.0624(9) 0.0551(10) 0.0330(9) 0.0014(8) 0.0006(7)
    C2 0.0766(11) 0.0649(10) 0.0563(10) 0.0387(9) 0.0002(8) 0.0008(8)
    C3 0.0747(12) 0.0779(12) 0.0679(12) 0.0407(10) -0.0049(9) -0.0011(9)
    C4 0.0710(12) 0.0788(12) 0.0751(13) 0.0358(10) 0.0028(10) 0.0010(10)
    C5 0.0795(13) 0.0786(12) 0.0645(12) 0.0372(10) 0.0110(9) 0.0067(10)
    C6 0.0750(11) 0.0684(10) 0.0557(10) 0.0347(9) 0.0045(8) 0.0023(8)
    C7 0.0771(15) 0.119(2) 0.1015(19) 0.0369(14) 0.0056(13) 0.0134(16)
    C1A 0.0922(14) 0.0802(13) 0.0623(12) 0.0433(11) 0.0065(10) 0.0161(9)
    C2A 0.0833(13) 0.0694(11) 0.0554(10) 0.0452(10) -0.0006(8) 0.0010(8)
    C3A 0.0833(12) 0.0795(12) 0.0524(9) 0.0460(10) 0.0008(8) 0.0044(8)
    C4A 0.0883(14) 0.0843(13) 0.0722(13) 0.0523(12) -0.0018(10) 0.0034(10)
    C5A 0.0928(15) 0.1126(19) 0.0818(15) 0.0622(14) -0.0079(12) 0.0121(14)
    C6A 0.1021(18) 0.120(2) 0.0752(15) 0.0557(17) -0.0221(13) -0.0040(14)
    C7A 0.133(2) 0.1024(18) 0.0819(16) 0.0597(18) -0.0228(16) -0.0222(14)
    C8A 0.1165(18) 0.0890(15) 0.0726(13) 0.0622(14) -0.0160(13) -0.0088(11)
    C1B 0.0842(13) 0.0747(12) 0.0632(11) 0.0349(10) 0.0047(10) 0.0084(9)
    C2B 0.0748(11) 0.0757(11) 0.0480(9) 0.0315(9) 0.0094(8) 0.0048(8)
    C3B 0.0891(14) 0.0745(12) 0.0540(10) 0.0309(11) 0.0141(9) 0.0006(9)
    C4B 0.0947(16) 0.1020(17) 0.0703(14) 0.0340(14) 0.0022(12) -0.0152(12)
    C5B 0.107(2) 0.109(2) 0.0857(18) 0.0260(17) 0.0073(15) -0.0288(16)
    C6B 0.124(2) 0.0865(18) 0.098(2) 0.0187(17) 0.0379(19) -0.0227(15)
    C7B 0.156(3) 0.0860(17) 0.099(2) 0.0557(19) 0.036(2) 0.0008(15)
    C8B 0.125(2) 0.0843(15) 0.0737(15) 0.0490(15) 0.0074(14) -0.0013(12)
    C1S 0.195(7) 0.318(16) 0.099(4) 0.037(6) -0.012(4) -0.054(8)
_geom_special_details
;
All e.s.d.'s (except the e.s.d. in the dihedral angle between two l.s. planes)
are estimated using the full covariance matrix. The cell e.s.d.'s are taken
into account individually in the estimation of e.s.d.'s in distances, angles
and torsion angles; correlations between e.s.d.'s in cell parameters are only
used when they are defined by crystal symmetry. An approximate (isotropic)
treatment of cell e.s.d.'s is used for estimating e.s.d.'s involving l.s.
planes.
;
loop_
    _geom_bond_atom_site_label_1
    _geom_bond_atom_site_label_2
    _geom_bond_site_symmetry_2
    _geom_bond_distance
    _geom_bond_publ_flag
    O1 C1 . 1.342(2) ?
    O1 H1O . 0.8200 ?
    N1A C2A . 1.275(3) ?
    N1A C1A . 1.458(2) ?
    N1B C2B . 1.277(3) ?
    N1B C1B . 1.443(3) ?
    C1 C6 . 1.400(3) ?
    C1 C2 . 1.404(3) ?
    C2 C3 . 1.402(3) ?
    C2 C2A . 1.484(3) ?
    C3 C4 . 1.383(3) ?
    C3 H3A . 0.9300 ?
    C4 C5 . 1.378(3) ?
    C4 C7 . 1.517(3) ?
    C5 C6 . 1.384(3) ?
    C5 H5A . 0.9300 ?
    C6 C2B . 1.496(3) ?
    C7 H7A . 0.9600 ?
    C7 H7B . 0.9600 ?
    C7 H7C . 0.9600 ?
    C1A C1B 10_567 1.520(3) ?
    C1A H1AA . 0.9700 ?
    C1A H1AB . 0.9700 ?
    C2A C3A . 1.502(3) ?
    C3A C4A . 1.375(3) ?
    C3A C8A . 1.384(3) ?
    C4A C5A . 1.395(3) ?
    C4A H4AA . 0.9300 ?
    C5A C6A . 1.358(4) ?
    C5A H5AA . 0.9300 ?
    C6A C7A . 1.375(4) ?
    C6A H6AA . 0.9300 ?
    C7A C8A . 1.376(4) ?
    C7A H7AA . 0.9300 ?
    C8A H8AA . 0.9300 ?
    C1B C1A 10_567 1.521(3) ?
    C1B H1BA . 0.9700 ?
    C1B H1BB . 0.9700 ?
    C2B C3B . 1.494(3) ?
    C3B C8B . 1.372(4) ?
    C3B C4B . 1.381(4) ?
    C4B C5B . 1.398(4) ?
    C4B H4BA . 0.9300 ?
    C5B C6B . 1.324(5) ?
    C5B H5BA . 0.9300 ?
    C6B C7B . 1.378(5) ?
    C6B H6BA . 0.9300 ?
    C7B C8B . 1.396(4) ?
    C7B H7BA . 0.9300 ?
    C8B H8BA . 0.9300 ?
    C1S C1S 15_557 1.657(7) ?
    C1S C1S 14_457 1.658(7) ?
    C1S H1SA . 0.9700 ?
    C1S H1SB . 0.9700 ?
loop_
    _geom_angle_atom_site_label_1
    _geom_angle_atom_site_label_2
    _geom_angle_atom_site_label_3
    _geom_angle_site_symmetry_1
    _geom_angle_site_symmetry_3
    _geom_angle
    _geom_angle_publ_flag
    C1 O1 H1O . . 109.5 ?
    C2A N1A C1A . . 122.38(18) ?
    C2B N1B C1B . . 121.06(18) ?
    O1 C1 C6 . . 118.32(17) ?
    O1 C1 C2 . . 122.01(17) ?
    C6 C1 C2 . . 119.67(18) ?
    C3 C2 C1 . . 118.41(18) ?
    C3 C2 C2A . . 120.92(18) ?
    C1 C2 C2A . . 120.65(18) ?
    C4 C3 C2 . . 122.5(2) ?
    C4 C3 H3A . . 118.8 ?
    C2 C3 H3A . . 118.8 ?
    C5 C4 C3 . . 117.41(19) ?
    C5 C4 C7 . . 121.1(2) ?
    C3 C4 C7 . . 121.5(2) ?
    C4 C5 C6 . . 122.7(2) ?
    C4 C5 H5A . . 118.6 ?
    C6 C5 H5A . . 118.6 ?
    C5 C6 C1 . . 119.25(19) ?
    C5 C6 C2B . . 121.62(18) ?
    C1 C6 C2B . . 119.13(17) ?
    C4 C7 H7A . . 109.5 ?
    C4 C7 H7B . . 109.5 ?
    H7A C7 H7B . . 109.5 ?
    C4 C7 H7C . . 109.5 ?
    H7A C7 H7C . . 109.5 ?
    H7B C7 H7C . . 109.5 ?
    N1A C1A C1B . 10_567 110.73(17) ?
    N1A C1A H1AA . . 109.5 ?
    C1B C1A H1AA 10_567 . 109.5 ?
    N1A C1A H1AB . . 109.5 ?
    C1B C1A H1AB 10_567 . 109.5 ?
    H1AA C1A H1AB . . 108.1 ?
    N1A C2A C2 . . 118.15(18) ?
    N1A C2A C3A . . 123.70(18) ?
    C2 C2A C3A . . 118.15(18) ?
    C4A C3A C8A . . 119.9(2) ?
    C4A C3A C2A . . 121.5(2) ?
    C8A C3A C2A . . 118.47(18) ?
    C3A C4A C5A . . 119.5(2) ?
    C3A C4A H4AA . . 120.3 ?
    C5A C4A H4AA . . 120.3 ?
    C6A C5A C4A . . 120.5(2) ?
    C6A C5A H5AA . . 119.8 ?
    C4A C5A H5AA . . 119.8 ?
    C5A C6A C7A . . 119.9(2) ?
    C5A C6A H6AA . . 120.1 ?
    C7A C6A H6AA . . 120.1 ?
    C6A C7A C8A . . 120.7(3) ?
    C6A C7A H7AA . . 119.7 ?
    C8A C7A H7AA . . 119.7 ?
    C7A C8A C3A . . 119.6(2) ?
    C7A C8A H8AA . . 120.2 ?
    C3A C8A H8AA . . 120.2 ?
    N1B C1B C1A . 10_567 109.98(19) ?
    N1B C1B H1BA . . 109.7 ?
    C1A C1B H1BA 10_567 . 109.7 ?
    N1B C1B H1BB . . 109.7 ?
    C1A C1B H1BB 10_567 . 109.7 ?
    H1BA C1B H1BB . . 108.2 ?
    N1B C2B C3B . . 117.44(19) ?
    N1B C2B C6 . . 124.58(19) ?
    C3B C2B C6 . . 117.94(19) ?
    C8B C3B C4B . . 118.6(2) ?
    C8B C3B C2B . . 121.2(2) ?
    C4B C3B C2B . . 120.1(2) ?
    C3B C4B C5B . . 120.0(3) ?
    C3B C4B H4BA . . 120.0 ?
    C5B C4B H4BA . . 120.0 ?
    C6B C5B C4B . . 121.1(3) ?
    C6B C5B H5BA . . 119.5 ?
    C4B C5B H5BA . . 119.5 ?
    C5B C6B C7B . . 120.2(3) ?
    C5B C6B H6BA . . 119.9 ?
    C7B C6B H6BA . . 119.9 ?
    C6B C7B C8B . . 119.6(3) ?
    C6B C7B H7BA . . 120.2 ?
    C8B C7B H7BA . . 120.2 ?
    C3B C8B C7B . . 120.4(3) ?
    C3B C8B H8BA . . 119.8 ?
    C7B C8B H8BA . . 119.8 ?
    C1S C1S C1S 15_557 14_457 112.3(4) ?
    C1S C1S H1SA 15_557 . 109.1 ?
    C1S C1S H1SA 14_457 . 109.1 ?
    C1S C1S H1SB 15_557 . 109.1 ?
    C1S C1S H1SB 14_457 . 109.1 ?
    H1SA C1S H1SB . . 107.9 ?
loop_
    _geom_torsion_atom_site_label_1
    _geom_torsion_atom_site_label_2
    _geom_torsion_atom_site_label_3
    _geom_torsion_atom_site_label_4
    _geom_torsion_site_symmetry_1
    _geom_torsion_site_symmetry_2
    _geom_torsion_site_symmetry_3
    _geom_torsion_site_symmetry_4
    _geom_torsion
    _geom_torsion_publ_flag
    O1 C1 C2 C3 . . . . 178.78(18) ?
    C6 C1 C2 C3 . . . . -1.5(3) ?
    O1 C1 C2 C2A . . . . 0.8(3) ?
    C6 C1 C2 C2A . . . . -179.53(17) ?
    C1 C2 C3 C4 . . . . 0.6(3) ?
    C2A C2 C3 C4 . . . . 178.54(19) ?
    C2 C3 C4 C5 . . . . 0.7(3) ?
    C2 C3 C4 C7 . . . . 179.9(2) ?
    C3 C4 C5 C6 . . . . -1.0(3) ?
    C7 C4 C5 C6 . . . . 179.8(2) ?
    C4 C5 C6 C1 . . . . 0.0(3) ?
    C4 C5 C6 C2B . . . . 179.6(2) ?
    O1 C1 C6 C5 . . . . -179.04(18) ?
    C2 C1 C6 C5 . . . . 1.3(3) ?
    O1 C1 C6 C2B . . . . 1.4(3) ?
    C2 C1 C6 C2B . . . . -178.29(18) ?
    C2A N1A C1A C1B . . . 10_567 126.2(2) ?
    C1A N1A C2A C2 . . . . 175.90(17) ?
    C1A N1A C2A C3A . . . . -5.3(3) ?
    C3 C2 C2A N1A . . . . -174.41(18) ?
    C1 C2 C2A N1A . . . . 3.5(3) ?
    C3 C2 C2A C3A . . . . 6.7(3) ?
    C1 C2 C2A C3A . . . . -175.39(17) ?
    N1A C2A C3A C4A . . . . 78.9(3) ?
    C2 C2A C3A C4A . . . . -102.2(2) ?
    N1A C2A C3A C8A . . . . -98.6(3) ?
    C2 C2A C3A C8A . . . . 80.2(3) ?
    C8A C3A C4A C5A . . . . -0.3(4) ?
    C2A C3A C4A C5A . . . . -177.8(2) ?
    C3A C4A C5A C6A . . . . 0.6(4) ?
    C4A C5A C6A C7A . . . . -0.5(4) ?
    C5A C6A C7A C8A . . . . 0.1(5) ?
    C6A C7A C8A C3A . . . . 0.3(5) ?
    C4A C3A C8A C7A . . . . -0.2(4) ?
    C2A C3A C8A C7A . . . . 177.4(2) ?
    C2B N1B C1B C1A . . . 10_567 -122.1(2) ?
    C1B N1B C2B C3B . . . . 178.98(18) ?
    C1B N1B C2B C6 . . . . -3.4(3) ?
    C5 C6 C2B N1B . . . . -73.2(3) ?
    C1 C6 C2B N1B . . . . 106.3(2) ?
    C5 C6 C2B C3B . . . . 104.3(2) ?
    C1 C6 C2B C3B . . . . -76.1(2) ?
    N1B C2B C3B C8B . . . . 158.1(2) ?
    C6 C2B C3B C8B . . . . -19.6(3) ?
    N1B C2B C3B C4B . . . . -20.4(3) ?
    C6 C2B C3B C4B . . . . 161.9(2) ?
    C8B C3B C4B C5B . . . . -0.8(4) ?
    C2B C3B C4B C5B . . . . 177.8(2) ?
    C3B C4B C5B C6B . . . . -1.9(4) ?
    C4B C5B C6B C7B . . . . 2.9(5) ?
    C5B C6B C7B C8B . . . . -1.4(5) ?
    C4B C3B C8B C7B . . . . 2.3(4) ?
    C2B C3B C8B C7B . . . . -176.3(2) ?
    C6B C7B C8B C3B . . . . -1.3(4) ?
loop_
    _geom_hbond_atom_site_label_D
    _geom_hbond_atom_site_label_H
    _geom_hbond_atom_site_label_A
    _geom_hbond_site_symmetry_A
    _geom_hbond_distance_DH
    _geom_hbond_distance_HA
    _geom_hbond_distance_DA
    _geom_hbond_angle_DHA
    O1 H1O N1A . 0.82 1.81 2.532(2) 145.8
loop_
    _platon_squeeze_void_nr
    _platon_squeeze_void_average_x
    _platon_squeeze_void_average_y
    _platon_squeeze_void_average_z
    _platon_squeeze_void_volume
    _platon_squeeze_void_count_electrons
    1 -0.016 -0.010 -0.002 3074.3 269.0
_platon_squeeze_details
;
;
data_global
_journal_data_validation_number     ?
_journal_date_recd_electronic     2011-09-07
_journal_date_accepted     2011-09-08
_journal_name_full     'Acta Crystallographica, Section E'
_journal_year     2011
_journal_volume     67
_journal_issue     10
_journal_page_first     o2724
_journal_page_last     o2725
_journal_paper_category     QO
_journal_coeditor_code     TK2788
_publ_contact_author_name     'Ray J. Butcher'
_publ_contact_author_address
;
      Department of Chemistry
      Howard University, 525 College Street NW,
      Washington DC 20059
      USA
;
_publ_contact_author_email     'rbutcher@howard.edu'
_publ_contact_author_fax     '(202)8065442'
_publ_contact_author_phone     '(703) 585-6631'
_publ_section_title
;\
10,21-Dimethyl-2,7,13,18-tetraphenyl-3,6,14,17-\
tetraazatricyclo[17.3.1.1^8,12^]tetracosa-1(23),2,6,8(24),9,11,13,17,19,21-\
decaene-23,24-diol cyclohexane 0.33-solvate
;
loop_
    _publ_author_name
    _publ_author_address
    'Ashish K. Asatkar'
;
Department of Chemistry
Dish Institute of Management and Technology, Raipur 492101(C.G.),
India
;
    'Vinay K. Verma'
;
Department of Chemistry
Dish Institute of Management and Technology, Raipur 492101(C.G.),
India
;
    'Tripti A. Jain'
;
Department of Chemistry
Dish Institute of Management and Technology, Raipur 492101(C.G.),
India
;
    'Rajendra Singh'
;
Directorate of ER & IPR
Defence Research and Development Organisation, New Delhi 110105,
India
;
    'Sushil K. Gupta'
;
School of Studies in Chemistry
Jiwaji University, Gwalior 474011,
India
;
    'Ray J. Butcher'
;
Department of Chemistry
Howard University, Washington DC 20059, USA
;
