# Supplementary material for: 10,21-Dimethyl-2,7,13,18-tetraphenyl-3,6,14,17-tetraazatricyclo[17.3.1.18,12]tetracosa-1(23),2,6,8(24),9,11,13,17,19,21-decaene-23,24-diol cyclohexane 0.33-solvate
Source: Acta Crystallogr Sect E Struct Rep Online. 2011 Sep 30;67(Pt 10):o2724–5. doi: 10.1107/S1600536811036622 (PMC3201359; doi:10.1107/S1600536811036622)
Supplement: Supplementary file 2 [file e-67-o2724-Isup2.hkl]

#
# h,k,l, Fc-squared, Fo-squared, sigma(Fo-squared) and status flag
#
data_I
_shelx_title ' bk-d-Cu in R-3                                     '
_shelx_refln_list_code   4
_shelx_F_calc_maximum    438.53
_exptl_crystal_F_000    3384.00
_reflns_d_resolution_high    0.7709
 
loop_
 _symmetry_equiv_pos_as_xyz
 x,y,z
 -y,x-y,z
 -x+y,-x,z
 -x,-y,-z
 y,-x+y,-z
 x-y,x,-z
 1/3+x,2/3+y,2/3+z
 1/3-y,2/3+x-y,2/3+z
 1/3-x+y,2/3-x,2/3+z
 1/3-x,2/3-y,2/3-z
 1/3+y,2/3-x+y,2/3-z
 1/3+x-y,2/3+x,2/3-z
 2/3+x,1/3+y,1/3+z
 2/3-y,1/3+x-y,1/3+z
 2/3-x+y,1/3-x,1/3+z
 2/3-x,1/3-y,1/3-z
 2/3+y,1/3-x+y,1/3-z
 2/3+x-y,1/3+x,1/3-z
 
_cell_length_a 28.09660
_cell_length_b  28.0966
_cell_length_c  16.0265
_cell_angle_alpha   90.000
_cell_angle_beta   90.000
_cell_angle_gamma  120.000
 
_shelx_F_squared_multiplier     1.000
 
loop_
 _refln_index_h
 _refln_index_k
 _refln_index_l
 _refln_F_squared_calc
 _refln_F_squared_meas
 _refln_F_squared_sigma
 _refln_observed_status
 _refln_sint/lambda
   0  -3   0       79.29      695.68    123.51 o   0.06165
   2  -4   0     3574.91     5017.73     38.90 o   0.07118
  -4   5   0   117516.76   121843.53    656.10 o   0.09417
   1  -5   0    91212.34    97586.69   1411.52 o   0.09417
   3  -6   0      453.18        6.29     54.48 o   0.10677
   0  -6   0     4878.73     3133.08     83.18 o   0.12329
  -5   7   0   132237.84   143695.03    767.85 o   0.12833
   2  -7   0     4445.74     2250.88     70.58 o   0.12833
  -7   8   0    25317.66    22433.90     88.42 o   0.15514
  -4   8   0    75493.04    69252.74    216.37 o   0.14237
  -1   8   0     5259.68     3734.56     33.11 o   0.15514
  -6   9   0    26386.81    31186.80    131.95 o   0.16310
  -3   9   0     5266.51     3047.34     45.78 o   0.16310
   0  -9   0      161.08      173.48      8.38 o   0.18494
  -8  10   0    14435.71    13323.59     36.90 o   0.18833
  -5  10   0     5962.74     5473.46     50.43 o   0.17796
  -2  10   0     1484.59      906.28     22.97 o   0.18833
  10 -11   0    16028.92    17631.75     50.99 o   0.21649
  -7  11   0     1623.71     1980.17     32.04 o   0.19817
  -4  11   0     1753.88     1261.50     28.93 o   0.19817
   1 -11   0    14219.92    14126.26     47.75 o   0.21649
   9 -12   0     3484.32     4458.08     38.16 o   0.22227
  -6  12   0    19200.83    19214.10     94.21 o   0.21355
  -3  12   0     5079.04     7073.24     53.51 o   0.22227
   0 -12   0     5537.98     6817.65     40.69 o   0.24659
  11 -13   0      806.37      893.32     20.59 o   0.24914
  -8  13   0      201.75      109.05     14.51 o   0.23339
  -5  13   0      105.80      222.52     35.37 o   0.23339
  -2  13   0      907.41      702.06     23.65 o   0.24914
  13 -14   0      372.00      436.85     20.10 o   0.27798
 -10  14   0    10141.79    12383.18     85.21 o   0.25665
  -7  14   0     4210.04     6636.60     62.35 o   0.24914
  -4  14   0      730.54     1107.07     26.62 o   0.25665
  -1  14   0     2252.50     2774.21     38.77 o   0.27798
  12 -15   0      377.71      347.38     17.98 o   0.28250
  -9  15   0      188.38      186.48     19.16 o   0.26871
  -6  15   0      151.59      172.24     18.92 o   0.26871
  -3  15   0     1088.45      985.68     24.55 o   0.28250
   0  15   0      139.32      164.72     21.05 o   0.30823
  14 -16   0        2.64        4.39     15.78 o   0.31028
 -11  16   0    18924.13    20195.87    135.92 o   0.29133
  -8  16   0    14281.67    13913.69    112.24 o   0.28473
  -5  16   0     2258.70     2274.68     47.21 o   0.29133
  -2  16   0       53.59       73.91     16.73 o   0.31028
  16 -17   0        0.13        4.11     20.44 o   0.33952
 -13  17   0       90.96       39.06     28.35 o   0.31634
 -10  17   0     1771.14     1492.60     42.66 o   0.30409
  -7  17   0      399.78      333.98     28.52 o   0.30409
  -4  17   0       67.92       41.34     19.73 o   0.31634
  -1  17   0      173.55      209.08     22.97 o   0.33952
 -15  18   0     1822.81     1653.50     65.54 o   0.34323
 -12  18   0     4836.32     5142.14     79.26 o   0.32620
  -9  18   0     3402.97     3645.36     68.46 o   0.32032
  -6  18   0     3214.26     3270.10     58.74 o   0.32620
  -3  18   0      543.43      718.36     47.89 o   0.34323
   0  18   0      272.75      254.06     25.80 o   0.36988
 -17  19   0        2.57       25.21     32.77 o   0.37159
 -14  19   0       21.75       17.64     30.25 o   0.35054
 -11  19   0      575.51      688.78     36.24 o   0.33952
  -8  19   0       30.65       25.21     26.73 o   0.33952
  -5  19   0       17.16       30.25     35.29 o   0.35054
  -2  19   0      162.72      153.76     40.33 o   0.37159
  19 -20   0     1404.89     1355.41     29.43 o   0.40110
 -16  20   0      820.84      806.58     60.49 o   0.37666
 -13  20   0     2442.30     2684.42     70.58 o   0.36121
 -10  20   0      977.82      786.42     45.37 o   0.35591
  -7  20   0      164.57       80.66     32.77 o   0.36121
  -4  20   0       10.91       10.08     40.33 o   0.37666
  -1  20   0        0.38        2.52     14.73 o   0.40110
  18 -21   0        0.02        0.80     14.17 o   0.40424
 -15  21   0      558.16      546.97     45.37 o   0.38498
 -12  21   0      206.35      138.63     37.81 o   0.37498
  -9  21   0      263.84      269.70     35.29 o   0.37498
  -6  21   0      390.97      521.76     45.37 o   0.38498
  -3  21   0      382.75      374.05     17.05 o   0.40424
   0  21   0      143.85      115.41     19.16 o   0.43152
  20 -22   0      677.64      593.24     22.68 o   0.43299
  17 -22   0       56.38       51.28     15.76 o   0.41046
 -14  22   0       18.43        7.56     35.29 o   0.39633
 -11  22   0      279.78      289.87     37.81 o   0.39151
  -8  22   0        9.69       12.70     17.98 o   0.39633
  -5  22   0       33.50       28.05     15.56 o   0.41046
  -2  22   0      782.26      670.86     23.57 o   0.43299
  22 -23   0       68.14       28.13     18.15 o   0.46269
  19 -23   0      253.40      243.01     19.37 o   0.43736
  16 -23   0       17.10       19.31     17.63 o   0.41962
  13 -23   0      149.08      119.12     16.98 o   0.41046
 -10  23   0     2462.70     2393.44     33.07 o   0.41046
  -7  23   0       26.12        6.16     14.64 o   0.41962
  -4  23   0      586.06      532.47     21.51 o   0.43736
  -1  23   0        0.72        2.29     16.98 o   0.46269
  21 -24   0      153.42      165.50     18.81 o   0.46542
  18 -24   0      734.31      748.89     30.14 o   0.44454
  15 -24   0       95.36       98.57     15.04 o   0.43152
  12 -24   0      571.31      632.49     19.10 o   0.42710
  -9  24   0      296.92      279.48     21.56 o   0.43152
  -6  24   0      575.47      506.92     21.51 o   0.44454
  -3  24   0      690.59      503.85     22.57 o   0.46542
   0  24   0       14.62       23.76     16.21 o   0.49317
  23 -25   0      278.13      262.14     20.27 o   0.49445
  20 -25   0        5.83        5.49     17.14 o   0.47083
  17 -25   0       29.07       17.21     20.44 o   0.45440
  14 -25   0        4.68        5.86     17.98 o   0.44596
  11 -25   0     1380.94     1193.92     23.67 o   0.44596
  -8  25   0      187.61      164.62     25.80 o   0.45440
  -5  25   0      276.88      272.44     20.03 o   0.47083
  -2  25   0      211.45      151.89     17.34 o   0.49445
  25 -26   0       38.54       20.95     15.48 o   0.52430
  22 -26   0        5.29        0.00     15.88 o   0.49828
  19 -26   0        2.71        1.05     21.17 o   0.47883
  16 -26   0        0.32       12.56     15.88 o   0.46678
  13 -26   0       10.83        1.37     20.44 o   0.46269
 -10  26   0      657.91      549.49     28.52 o   0.46678
  -7  26   0      295.99      239.45     24.95 o   0.47883
  -4  26   0        0.01        3.45     20.44 o   0.49828
  -1  26   0       11.09        5.70     15.18 o   0.52430
  24 -27   0        8.97        1.27     15.18 o   0.52671
  21 -27   0        6.50        0.00     19.36 o   0.50460
  18 -27   0      298.12      286.79     24.01 o   0.48930
  15 -27   0      269.49      247.86     18.92 o   0.48147
  12 -27   0        0.49        0.00     19.36 o   0.48147
  -9  27   0        4.21        3.75     19.98 o   0.48930
  -6  27   0       81.62       72.53     22.97 o   0.50460
  -3  27   0       10.53        8.82     19.61 o   0.52671
   0  27   0        0.95        0.00     18.65 o   0.55482
  26 -28   0        0.51        2.23     13.69 o   0.55596
  23 -28   0        1.56       13.41     15.36 o   0.53149
  20 -28   0        0.08        0.00     20.44 o   0.51331
  17 -28   0       25.82       42.10     15.48 o   0.50208
  14 -28   0        5.99        5.21     15.48 o   0.49828
  11 -28   0       82.46       72.09     19.98 o   0.50208
   8 -28   0      199.71      135.22     17.06 o   0.51331
  -5  28   0       12.53        9.15     20.44 o   0.53149
  -2  28   0       39.64       11.95     20.44 o   0.55596
  28 -29   0        5.37        0.00     22.69 o   0.58591
  25 -29   0        4.86        9.75     12.94 o   0.55936
  22 -29   0        6.35        4.56     18.65 o   0.53860
  19 -29   0        1.08        2.28     18.65 o   0.52430
  16 -29   0       11.44        5.31     14.99 o   0.51700
  13 -29   0       52.71       61.15     14.99 o   0.51700
  10 -29   0       26.03       17.85     19.36 o   0.52430
   7 -29   0       85.98       70.72     15.56 o   0.53860
  -4  29   0        6.63        5.04     18.65 o   0.55936
  -1  29   0        6.72        0.00     22.69 o   0.58591
  27 -30   0        3.99        7.56     22.69 o   0.58807
  24 -30   0        1.80        8.36     16.86 o   0.56500
  21 -30   0      133.50      198.55     19.36 o   0.54792
  18 -30   0       32.48       38.77     18.65 o   0.53742
  15 -30   0       44.45       56.07     14.99 o   0.53387
  12 -30   0        0.10        5.99     13.88 o   0.53742
   9 -30   0        0.36        6.86     18.15 o   0.54792
   6 -30   0        0.24        2.23     13.69 o   0.56500
   3 -30   0        9.65        0.95     13.93 o   0.58807
  29 -31   0        0.06        7.56     15.12 o   0.61749
  26 -31   0       32.15       35.29     22.69 o   0.59236
  23 -31   0      150.63      135.85     16.86 o   0.57279
  20 -31   0        7.84        6.30     16.04 o   0.55936
  17 -31   0      117.73       99.56     17.82 o   0.55253
  14 -31   0       23.31       35.02     16.86 o   0.55253
  11 -31   0       40.58       40.05     13.24 o   0.55936
   8 -31   0        5.86        0.00     15.75 o   0.57279
   5 -31   0        0.27        5.04     17.64 o   0.59236
  28 -32   0        5.43        0.00     15.12 o   0.62056
  25 -32   0        7.49       15.12     20.16 o   0.59874
  22 -32   0       42.84       41.59     14.26 o   0.58266
  19 -32   0        7.70       12.60     14.26 o   0.57279
  16 -32   0       19.23       21.42     16.04 o   0.56946
  13 -32   0        9.18        4.28     13.28 o   0.57279
  10 -32   0        2.41        6.30     14.26 o   0.58266
   7 -32   0        0.20        2.14     11.48 o   0.59874
   4 -32   0        0.01       17.64     15.12 o   0.62056
  27 -33   0       47.33       35.29     12.60 o   0.62564
  24 -33   0        3.02        2.52     17.64 o   0.60715
  21 -33   0        0.73        0.00     12.48 o   0.59450
  18 -33   0       33.31       40.33     14.26 o   0.58807
  15 -33   0       14.83       18.07     13.28 o   0.58807
  12 -33   0        2.89       12.60     13.28 o   0.59450
   9 -33   0        7.17       12.60     17.64 o   0.60715
   6 -33   0        3.18       20.16     12.60 o   0.62564
  26 -34   0        1.06        2.52     10.08 o   0.63269
  23 -34   0        2.64        0.00     15.12 o   0.61749
  20 -34   0        1.61        0.00     17.64 o   0.60819
  17 -34   0        6.39       12.60     15.12 o   0.60506
  14 -34   0        0.80        0.00     15.12 o   0.60819
  11 -34   0        0.01        2.52     15.12 o   0.61749
   8 -34   0       28.09       35.29     10.08 o   0.63269
  22 -35   0        1.22        0.00      1.00 o   0.62968
  19 -35   0        5.54        7.56     12.60 o   0.62361
  16 -35   0        7.60        2.52     12.60 o   0.62361
  13 -35   0       10.99        0.00     12.60 o   0.62968
  -3   2   1   132280.89    97299.42    186.96 o   0.06268
   0   2   1   186400.91   187213.41    612.50 o   0.05160
  -5   3   1    47093.30    47967.57    235.08 o   0.09485
  -2   3   1     4028.07      611.84      9.68 o   0.06268
   1   3   1    12344.38     9192.34      9.48 o   0.08039
  -7   4   1    12957.76    15911.21     27.47 o   0.12883
  -4   4   1     1033.25     1634.72     47.00 o   0.08792
  -1   4   1    45741.48    33150.64     25.21 o   0.08039
   2   4   1   178371.78   185555.77    390.48 o   0.11312
  -9   5   1    10423.10     6973.64     32.41 o   0.16350
  -6   5   1    10148.26    12274.66    124.51 o   0.11859
  -3   5   1     2148.95     1933.28     27.73 o   0.09485
   0  -5  -1    82505.05    96888.48    352.88 o   0.10738
   3   5   1     8190.58     9984.61     66.54 o   0.14719
  11  -6  -1      788.60     1627.52     42.34 o   0.19849
  -8   6   1     4720.72     3482.86     35.11 o   0.15143
  -5   6   1   184011.86   192895.70   1036.52 o   0.11859
  -1  -6  -1    91777.04    90254.33    357.92 o   0.13831
  -4  -6  -1    18164.20    20732.14     89.54 o   0.18184
 -13   7   1     1015.18      415.11     21.19 o   0.23366
 -10   7   1    13426.99    11315.27     45.98 o   0.18529
  -7   7   1    53882.08    52719.33    147.69 o   0.14719
  -4   7   1   111505.10   105193.79   1106.53 o   0.12883
   1  -7  -1    22647.12    19668.07    216.77 o   0.13831
   2   7   1    11719.50    11049.99     77.46 o   0.17107
   5   7   1      159.90       67.34     12.88 o   0.21679
  15  -8  -1     7415.16     7200.03     56.12 o   0.26895
 -12   8   1     2545.62     3138.60     27.07 o   0.21969
  -9   8   1     6484.62     8240.34     58.74 o   0.17832
  -6   8   1    21316.64    23989.32     89.95 o   0.15143
   3  -8  -1      476.46      609.98    105.86 o   0.14719
   0   8   1       55.26       37.97      4.88 o   0.16732
   3   8   1      180.70      249.64     15.23 o   0.20477
  -6  -8  -1     8082.59     8850.15     68.15 o   0.25193
  17  -9  -1     3607.21     3511.16     75.62 o   0.30431
 -14   9   1       22.46       97.93     14.41 o   0.25443
 -11   9   1       75.94        1.42     16.36 o   0.21087
  -8   9   1      824.39      573.49     14.99 o   0.17832
  -5   9   1    53653.95    47549.74    132.77 o   0.16350
  -2   9   1      823.64     1586.04     29.56 o   0.17107
   1   9   1     2287.84     2032.53     24.97 o   0.19849
   4   9   1      551.36      777.81     20.76 o   0.23902
  -7  -9  -1    19265.18    20227.64    161.32 o   0.28717
  19 -10  -1      109.67       50.41     35.29 o   0.33971
  16 -10  -1      232.39      352.88     37.81 o   0.28937
 -13  10   1     4815.90     4933.80     45.94 o   0.24427
 -10  10   1      298.39      207.72     11.89 o   0.20784
  -7  10   1     1125.80     1667.46     19.98 o   0.18529
  -4  10   1     1004.03     1149.57     26.65 o   0.18184
  -1  10   1    10133.45     9891.09     69.92 o   0.19849
   2  10   1    13392.46    16709.95     49.98 o   0.23094
  -5 -10  -1      876.86     1182.12     24.45 o   0.27362
  -8 -10  -1    14997.91    14934.42    153.76 o   0.32249
  21 -11  -1      418.08      446.14     37.81 o   0.37515
  18 -11  -1     1721.21     1598.05     57.97 o   0.32445
 -15  11   1     1733.71     2062.46     50.21 o   0.27821
 -12  11   1    13466.21    16696.41     68.61 o   0.23902
  -9  11   1     9342.83    10055.10     39.44 o   0.21087
  -6  11   1    10245.07     8959.10     57.90 o   0.19849
  -3  11   1     3625.58     3379.71     39.53 o   0.20477
   0  11   1     9567.16     9798.27     44.56 o   0.22818
   3  11   1    17239.69    18103.05     73.39 o   0.26420
  -6 -11  -1      151.37      262.14     37.81 o   0.30844
  -9 -11  -1      526.34      448.66     42.85 o   0.35787
 -23  12   1        9.19       10.12     14.05 o   0.41062
  20 -12  -1      440.95      357.92     45.37 o   0.35964
  17 -12  -1     1639.73     1799.69     57.97 o   0.31252
 -14  12   1     6604.68     7828.65     59.21 o   0.27129
 -11  12   1    16023.13    17727.49     61.61 o   0.23902
  -8  12   1      782.68      801.75     22.23 o   0.21969
  -5  12   1       25.00       29.97     27.47 o   0.21679
  -2  12   1     2772.19     2774.13     30.77 o   0.23094
   1  12   1     1537.75     2052.10     31.50 o   0.25936
  -4 -12  -1       29.95       37.13     24.00 o   0.29800
  -7 -12  -1     2132.17     2200.46     75.62 o   0.34342
 -10 -12  -1        2.88        7.44     23.62 o   0.39328
 -25  13   1      335.94      307.45     19.73 o   0.44610
  22 -13  -1       95.53       66.24     19.96 o   0.39489
  19 -13  -1       97.77       85.70     37.81 o   0.34709
 -16  13   1      822.38      881.78     33.91 o   0.30431
 -13  13   1       31.17       25.82     15.61 o   0.26895
 -10  13   1     9131.25     9973.64     53.81 o   0.24427
  -7  13   1     2749.12     2814.12     22.18 o   0.23366
  -4  13   1      177.87      349.13     13.52 o   0.23902
  -1  13   1    29765.09    33218.75    105.71 o   0.25936
   2  13   1      820.94      977.85     21.40 o   0.29155
  -5 -13  -1      621.50      519.24     42.85 o   0.33217
  -8 -13  -1        6.28        0.00     32.77 o   0.37851
  11  13   1      490.91      442.94     22.43 o   0.42873
  27 -14  -1      662.39      654.44     30.25 o   0.48161
  24 -14  -1       79.09       46.88     19.73 o   0.43020
  21 -14  -1       85.22      100.82     40.33 o   0.38184
  18 -14  -1        8.93        2.52     30.25 o   0.33784
 -15  14   1      450.13      444.48     22.97 o   0.30011
 -12  14   1     1133.83     1080.35     25.95 o   0.27129
  -9  14   1     3317.78     3618.35     46.67 o   0.25443
  -6  14   1     2595.82     3605.93     38.64 o   0.25193
  -3  14   1      275.14      415.86     16.97 o   0.26420
   0  14   1      880.34     1002.78     23.40 o   0.28937
  -3 -14  -1     3270.68     3640.67     64.80 o   0.32445
  -6 -14  -1      505.71      688.12     47.89 o   0.36661
   9  14   1       57.70       43.89     18.90 o   0.41369
  12  14   1      148.72      164.63     16.37 o   0.46420
 -29  15   1      465.81      476.39     20.37 o   0.51712
 -26  15   1       35.92       14.42     14.48 o   0.46556
  23 -15  -1      560.67      569.45     20.13 o   0.41674
  20 -15  -1      180.63      151.23     37.81 o   0.37176
  17 -15  -1       79.35       60.49     32.77 o   0.33217
 -14  15   1      236.74      214.37     18.80 o   0.30011
 -11  15   1     4216.27     5092.21     54.91 o   0.27821
  -8  15   1     2693.53     3384.75     47.43 o   0.26895
  -5  15   1      769.56     1111.87     32.17 o   0.27362
  -2  15   1     2645.89     2612.40     29.11 o   0.29155
   1  15   1     1183.09     1426.33     34.04 o   0.32052
  -4 -15  -1      194.29      342.80     35.29 o   0.35787
   7  15   1      108.65      112.57     18.90 o   0.40126
  10  15   1      119.45      123.28     15.97 o   0.44894
  13  15   1        8.80        9.81     14.99 o   0.49968
 -31  16   1      348.80      351.44     16.93 o   0.55265
 -28  16   1        1.08        3.78     19.61 o   0.50095
  25 -16  -1      180.18      140.34     19.96 o   0.45175
  22 -16  -1     1688.25     1741.89     29.91 o   0.40596
  19 -16  -1     1071.11     1061.16     57.97 o   0.36488
 -16  16   1        8.12        7.56     19.61 o   0.33026
 -13  16   1     4122.37     4045.55     61.76 o   0.30431
 -10  16   1     3719.39     3339.04     57.74 o   0.28937
  -7  16   1     1976.04     2092.08     44.56 o   0.28717
  -4  16   1     3222.85     3445.75     43.37 o   0.29800
  -1  16   1     5663.83     6545.07     50.00 o   0.32052
  -2 -16  -1     1543.75     1505.72     43.36 o   0.35252
  -5 -16  -1      786.12      730.97     45.37 o   0.39167
   8  16   1      577.34      557.67     22.43 o   0.43605
  11  16   1      334.15      324.50     20.27 o   0.48423
  14  16   1        0.42        1.74     14.01 o   0.53518
 -33  17   1       19.08       25.21     17.64 o   0.58818
 -30  17   1       90.24       76.66     14.99 o   0.53636
 -27  17   1       19.74        8.85     16.31 o   0.48684
  24 -17  -1       40.10       40.90     16.71 o   0.44039
  21 -17  -1      373.31      438.82     20.60 o   0.39809
  18 -17  -1       53.96      100.82     32.77 o   0.36139
 -15  17   1      338.67      332.32     23.39 o   0.33217
 -12  17   1      456.66      466.81     34.45 o   0.31252
  -9  17   1     3913.78     3738.46     60.52 o   0.30431
  -6  17   1     1109.94     1338.39     36.00 o   0.30844
  -3  17   1        4.46       12.02     19.47 o   0.32445
   0 -17  -1      577.58      620.44     34.46 o   0.35072
  -3 -17  -1       13.34        2.52     35.29 o   0.38515
   6  17   1        9.73       15.44     17.98 o   0.42576
   9  17   1       95.63       57.44     19.16 o   0.47097
  12  17   1      127.64       97.88     16.45 o   0.51956
  15  17   1        5.34       17.64     15.07 o   0.57069
 -35  18   1       14.36       25.21     12.60 o   0.62372
 -32  18   1      107.18      118.47     14.26 o   0.57180
 -29  18   1      270.65      218.94     22.23 o   0.52200
  26 -18  -1        8.51        1.16     22.23 o   0.47499
  23 -18  -1     1267.47     1281.34     26.00 o   0.43167
  20 -18  -1       22.23       34.66     18.55 o   0.39328
  17 -18  -1      690.42      811.63     47.89 o   0.36139
 -14  18   1     6576.80     7068.23     95.49 o   0.33784
 -11  18   1     5819.47     5398.10     72.49 o   0.32445
  -8  18   1     1087.61      994.97     37.30 o   0.32249
  -5  18   1      236.83      351.69     23.97 o   0.33217
  -2  18   1       11.99        4.24     21.07 o   0.35252
  -1 -18  -1       59.44       80.66     37.81 o   0.38184
   4  18   1      212.05      216.88     17.22 o   0.41826
   7  18   1      431.42      405.28     22.57 o   0.46008
  10  18   1      170.20      171.85     22.23 o   0.50598
  13  18   1       52.50       42.52     16.86 o   0.55493
  16  18   1        4.57        7.56     17.64 o   0.60621
 -34  19   1        1.24        5.04     17.64 o   0.60725
 -31  19   1       10.48       10.31     12.68 o   0.55721
 -28  19   1      425.08      379.56     20.38 o   0.50972
  25 -19  -1       16.67        8.86     17.34 o   0.46556
  22 -19  -1       96.54      107.65     17.65 o   0.42576
  19 -19  -1      220.76      216.77     37.81 o   0.39167
 -16  19   1      267.46      223.58     34.69 o   0.36488
 -13  19   1       87.70       29.81     26.56 o   0.34709
 -10  19   1      929.47      962.31     37.30 o   0.33971
  -7  19   1       65.60       27.71     24.76 o   0.34342
  -4  19   1      886.54     1012.61     37.30 o   0.35787
   1 -19  -1       31.28       21.38     29.72 o   0.38184
   2  19   1      133.65      135.23     16.19 o   0.41369
   5  19   1      202.31      202.60     16.54 o   0.45175
   8  19   1      231.59      212.99     21.39 o   0.49458
  11  19   1      565.59      686.38     25.80 o   0.54106
  14  19   1       28.76       20.16     20.16 o   0.59033
 -33  20   1        7.56        0.00     17.64 o   0.59247
 -30  20   1      270.74      271.57     21.17 o   0.54456
  27 -20  -1      138.50      102.34     22.23 o   0.49968
  24 -20  -1     1775.35     1603.29     29.91 o   0.45870
  21 -20  -1      209.42      204.40     17.81 o   0.42278
  18 -20  -1       15.44       35.29     35.29 o   0.39328
 -15  20   1      146.61       79.98     37.28 o   0.37176
 -12  20   1       56.38       78.66     28.91 o   0.35964
  -9  20   1        0.78        1.50     27.24 o   0.35787
  -6  20   1      130.61       81.02     24.76 o   0.36661
   0  20   1     1345.89     1246.70     24.90 o   0.41216
   3  20   1      329.58      324.69     19.76 o   0.44610
   6  20   1       57.61       41.78     21.17 o   0.48554
   9  20   1      308.59      404.55     23.17 o   0.52923
  12  20   1       14.55       12.60     20.16 o   0.57621
  15  20   1        0.45        0.00     10.26 o   0.62574
 -35  21   1        2.29        0.00     12.60 o   0.62777
 -32  21   1       18.17       27.17     15.75 o   0.57950
 -29  21   1      322.34      271.18     18.47 o   0.53399
  26 -21  -1       26.60       37.65     20.44 o   0.49202
  23 -21  -1       36.30       23.81     16.93 o   0.45454
  20 -21  -1      405.47      362.07     20.09 o   0.42278
  17 -21  -1     1152.01     1154.58     29.68 o   0.39809
 -14  21   1     2298.85     2304.99     57.82 o   0.38184
 -11  21   1      501.55      532.96     38.04 o   0.37515
  -8  21   1      116.10      133.16     31.15 o   0.37851
  -5  21   1      466.57      408.33     42.85 o   0.39167
  -2  21   1     1189.38     1053.95     25.51 o   0.41369
   1  21   1      121.83       99.10     17.34 o   0.44326
   4  21   1      773.48      703.58     23.19 o   0.47897
   7  21   1      201.09      205.59     21.80 o   0.51956
  10  21   1        9.32       12.90     15.07 o   0.56399
  13  21   1        0.35        0.00     17.64 o   0.61141
 -34  22   1        1.37        2.52     15.12 o   0.61451
 -31  22   1      255.10      286.34     18.15 o   0.56846
  28 -22  -1        2.13        2.52     19.61 o   0.52562
  25 -22  -1      145.79      150.28     18.15 o   0.48684
  22 -22  -1       18.44       28.02     16.49 o   0.45315
  19 -22  -1      136.54      155.44     18.92 o   0.42576
  16 -22  -1      249.34      209.21     23.62 o   0.40596
 -13  22   1        0.24        2.52     19.98 o   0.39489
 -10  22   1      199.64      268.18     22.85 o   0.39328
  -7  22   1      394.16      308.62     16.71 o   0.40126
  -4  22   1      206.38      192.97     18.29 o   0.41826
  -1  22   1      735.04      621.59     23.57 o   0.44326
   2  22   1       15.58        5.93     16.45 o   0.47499
   5  22   1      346.08      401.92     19.76 o   0.51220
   8  22   1        0.49        2.26     16.86 o   0.55379
  11  22   1        9.50        5.04     20.16 o   0.59885
 -33  23   1        3.15       12.60     17.64 o   0.60307
 -30  23   1       17.20       19.88     16.31 o   0.55948
  27 -23  -1       10.99        1.36     22.23 o   0.51956
  24 -23  -1        3.23        4.74     17.69 o   0.48423
  21 -23  -1      309.65      314.58     20.27 o   0.45454
  18 -23  -1       10.29       13.50     16.93 o   0.43167
 -15  23   1      248.29      275.58     21.83 o   0.41674
 -12  23   1       27.73        7.70     13.37 o   0.41062
  -9  23   1        0.52       14.69     21.17 o   0.41369
  -6  23   1      199.77      187.11     17.78 o   0.42576
  -3  23   1        7.95        8.73     16.45 o   0.44610
   0  23   1      961.16      893.58     24.22 o   0.47365
   3  23   1       14.79        7.39     15.88 o   0.50723
   6  23   1       35.85       24.68     16.86 o   0.54573
   9  23   1      148.69      146.22     17.56 o   0.58818
 -32  24   1        0.14        5.04     17.64 o   0.59354
 -29  24   1       24.43       16.78     14.06 o   0.55265
  26 -24  -1        3.25       11.79     15.56 o   0.51589
  23 -24  -1       31.49       47.58     17.78 o   0.48423
  20 -24  -1        2.77        5.92     17.34 o   0.45870
  17 -24  -1      182.77      208.65     23.62 o   0.44039
 -14  24   1       63.08       37.81     21.39 o   0.43020
 -11  24   1       44.29       61.79     19.98 o   0.42873
  -8  24   1        0.04        1.05     21.17 o   0.43605
  -5  24   1     1799.79     1558.88     29.67 o   0.45175
  -2  24   1      172.10      146.27     18.15 o   0.47499
   1  24   1      195.21      146.02     16.31 o   0.50472
   4  24   1        3.51        2.89     14.01 o   0.53989
   7  24   1        0.56        0.98     15.75 o   0.57950
  10  24   1       14.44       15.12     12.60 o   0.62270
 -34  25   1        9.06        0.00     12.60 o   0.62777
 -31  25   1       15.33       18.61     14.45 o   0.58602
  28 -25  -1       43.32       13.10     20.44 o   0.54804
  25 -25  -1       19.24       33.05     15.88 o   0.51467
  22 -25  -1        2.57        6.86     16.98 o   0.48684
  19 -25  -1      269.25      293.58     20.09 o   0.46556
 -16  25   1      493.82      493.38     22.43 o   0.45175
 -13  25   1       29.39       10.74     20.44 o   0.44610
 -10  25   1      115.97       68.47     21.17 o   0.44894
  -7  25   1      201.87      204.40     21.80 o   0.46008
  -4  25   1      501.30      379.35     26.73 o   0.47897
  -1  25   1      248.16      232.02     17.34 o   0.50472
   2  25   1       65.23       44.56     14.41 o   0.53636
   5  25   1       10.42       22.69     22.69 o   0.57290
   8  25   1       15.98        7.56     15.12 o   0.61348
 -33  26   1        6.47       22.69     15.12 o   0.61964
 -30  26   1        0.58        1.25     12.54 o   0.58059
  27 -26  -1        9.80        4.11     20.44 o   0.54573
  24 -26  -1        6.40        6.04     15.18 o   0.51589
  21 -26  -1       43.55       30.99     16.45 o   0.49202
  18 -26  -1       93.85      100.82     22.97 o   0.47499
 -15  26   1       29.63       15.96     16.01 o   0.46556
 -12  26   1      244.39      236.93     23.17 o   0.46420
  -9  26   1      314.75      325.15     26.73 o   0.47097
  -6  26   1       98.60       67.45     22.23 o   0.48554
  -3  26   1       99.63      115.95     23.17 o   0.50723
   0  26   1       46.34       31.51     19.61 o   0.53518
   3  26   1        0.04        0.00     22.69 o   0.56846
   6  26   1        0.54        0.00     17.64 o   0.60621
 -32  27   1       11.89       32.77     17.64 o   0.61348
 -29  27   1        9.50        1.08     12.82 o   0.57731
  26 -27  -1        4.85        2.58     14.73 o   0.54573
  23 -27  -1        1.01       10.52     15.88 o   0.51956
  20 -27  -1       43.94       21.53     20.44 o   0.49968
  17 -27  -1       30.19       48.66     20.44 o   0.48684
 -14  27   1       61.22       71.03     16.93 o   0.48161
 -11  27   1      356.36      316.68     22.23 o   0.48423
  -8  27   1        4.44       16.22     20.44 o   0.49458
  -5  27   1       15.40       27.51     21.17 o   0.51220
  -2  27   1        4.48        2.52     19.61 o   0.53636
   1  27   1        4.26        2.52     22.69 o   0.56623
   4  27   1        5.09        5.04     17.64 o   0.60096
  28 -28  -1       31.65        7.90     16.86 o   0.57621
  25 -28  -1        3.64        0.00     14.41 o   0.54804
  22 -28  -1        8.62       11.90     19.36 o   0.52562
  19 -28  -1        0.25        0.00     19.98 o   0.50972
  16 -28  -1        0.87       23.95     21.39 o   0.50095
 -13  28   1       13.46       11.25     14.99 o   0.49968
 -10  28   1       37.98       51.93     19.98 o   0.50598
  -7  28   1       14.28        7.85     19.98 o   0.51956
  -4  28   1       17.59       15.25     19.36 o   0.53989
  -1  28   1        2.71        0.00     25.21 o   0.56623
   2  28   1        6.68        2.52     20.16 o   0.59779
  30 -29  -1        0.46        0.00     20.16 o   0.60725
  27 -29  -1        9.61       12.53     16.86 o   0.57731
  24 -29  -1       46.39       46.83     15.36 o   0.55265
  21 -29  -1       60.80       68.11     18.65 o   0.53399
  18 -29  -1        0.05        0.00     18.65 o   0.52200
  15 -29  -1       57.34       50.41     17.56 o   0.51712
 -12  29   1        1.62        2.52     17.82 o   0.51956
  -9  29   1      142.50      137.98     20.44 o   0.52923
  -6  29   1       40.91       22.69     19.61 o   0.54573
  -3  29   1       16.61        5.04     25.21 o   0.56846
   0  29   1        6.31        7.56     20.16 o   0.59673
   3  29   1        5.08        7.56     10.08 o   0.62978
  29 -30  -1       34.83       45.37     20.16 o   0.60725
  26 -30  -1       35.19       27.17     15.75 o   0.58059
  23 -30  -1        1.10        2.52     16.04 o   0.55948
  20 -30  -1        1.53        0.00     17.82 o   0.54456
  17 -30  -1       16.40       25.21     17.82 o   0.53636
  14 -30  -1       89.12      121.28     18.65 o   0.53518
 -11  30   1        2.07        2.26     16.86 o   0.54106
  -8  30   1       73.06       30.22     17.56 o   0.55379
  -5  30   1       44.43       51.82     15.07 o   0.57290
  -2  30   1       46.73       36.57     13.93 o   0.59779
  28 -31  -1       22.12       30.25     17.64 o   0.60933
  25 -31  -1       14.73       22.36     13.93 o   0.58602
  22 -31  -1        7.69       18.90     16.04 o   0.56846
  19 -31  -1       17.32       30.25     16.04 o   0.55721
  16 -31  -1      139.58      132.33     17.82 o   0.55265
  13 -31  -1       21.04       10.08     16.04 o   0.55493
  10 -31  -1      159.72      162.71     16.86 o   0.56399
   7 -31  -1      119.29      108.38     20.16 o   0.57950
   4 -31  -1       38.23       37.81     17.64 o   0.60096
  27 -32  -1        0.09        0.00     15.12 o   0.61348
  24 -32  -1       90.25      110.91     13.93 o   0.59354
  21 -32  -1       52.05       59.23     16.04 o   0.57950
  18 -32  -1       44.30       21.28     15.07 o   0.57180
  15 -32  -1        2.65        4.75     15.07 o   0.57069
  12 -32  -1       23.01       20.16     14.26 o   0.57621
   9 -32  -1        6.24        5.38     13.28 o   0.58818
   6 -32  -1        0.03        4.27     11.48 o   0.60621
   3 -32  -1        1.35        2.52     12.60 o   0.62978
  26 -33  -1        9.00       12.60     15.12 o   0.61964
  23 -33  -1       27.17       29.94     12.10 o   0.60307
  20 -33  -1        0.07        2.52     12.48 o   0.59247
  17 -33  -1       12.57       24.11     13.28 o   0.58818
  14 -33  -1        1.52        6.30     12.48 o   0.59033
  11 -33  -1       42.21       51.67     12.48 o   0.59885
   8 -33  -1       13.46       25.21      9.68 o   0.61348
  25 -34  -1        1.52        0.00     12.60 o   0.62777
  22 -34  -1        2.09        1.03      9.68 o   0.61451
  19 -34  -1        2.16        0.00     11.48 o   0.60725
  16 -34  -1       24.13       13.76     11.48 o   0.60621
  13 -34  -1       27.26       25.21     10.69 o   0.61141
  10 -34  -1       48.30       55.45     15.12 o   0.62270
  21 -35  -1        4.35       15.12     10.08 o   0.62777
  18 -35  -1        5.17       10.08     12.60 o   0.62372
  15 -35  -1        0.14        0.00     12.60 o   0.62574
   0   1   2      855.38     2793.77     28.35 o   0.06569
  -2   2   2   118944.03    60160.94     22.03 o   0.07472
   1   2   2    34890.50    28880.25     39.17 o   0.08276
   4  -3  -2    18313.04     9268.16     27.73 o   0.09686
  -1   3   2    15668.67    10469.07     18.15 o   0.08276
   2   3   2     9681.70     7028.39     57.31 o   0.10916
   6  -4  -2    65015.48    71667.58    304.99 o   0.12537
  -3   4   2   150025.67   158992.61    991.82 o   0.09686
   0  -4  -2    44778.78    34753.73     60.49 o   0.10320
  -3  -4  -2    15655.12    21863.49    231.89 o   0.13970
   8  -5  -2      767.60     1678.70     85.70 o   0.15679
  -5   5   2    25291.82    31394.36     82.86 o   0.12021
  -2   5   2     1398.53     2898.92     67.66 o   0.10916
  -1  -5  -2    13980.27    11450.98    105.86 o   0.13032
   4   5   2      583.40      512.21     20.69 o   0.17219
 -10   6   2        1.60       56.08     15.54 o   0.18970
   7  -6  -2    30426.91    23075.89    236.93 o   0.14849
  -4   6   2    29950.71    27622.44     92.22 o   0.12537
  -1   6   2    33521.85    37839.09    101.55 o   0.13032
  -2  -6  -2     4822.05     2873.46     70.58 o   0.16078
   5   6   2     7657.14     8734.42     54.34 o   0.20571
 -12   7   2      112.72      157.66     17.17 o   0.22343
   9  -7  -2    14734.27    18498.52    148.71 o   0.17940
  -6   7   2    16216.71    18636.02    111.13 o   0.14849
  -3   7   2       56.16       25.21     22.69 o   0.13970
   0  -7  -2    30970.02    27368.43    239.45 o   0.15679
   3   7   2      134.52       35.01      7.08 o   0.19301
   6   7   2      785.74      771.94     34.06 o   0.23983
  14  -8  -2       25.20        8.75     22.03 o   0.25766
  11  -8  -2     5328.95     4405.97     83.18 o   0.21178
  -8   8   2     8544.94    12262.47     73.86 o   0.17583
  -5   8   2   142694.91   138737.56    210.04 o   0.15679
  -2   8   2     5637.36     4303.83     43.32 o   0.16078
   1   8   2     6003.40     7189.38     52.37 o   0.18633
   4   8   2     3691.80     4578.15     70.03 o   0.22624
  -7  -8  -2      716.03      518.77     40.06 o   0.27432
  16  -9  -2      724.56      983.03     37.81 o   0.29221
  13  -9  -2      251.61      345.32     32.77 o   0.24506
 -10   9   2     5079.68     4838.92     31.52 o   0.20571
  -7   9   2       13.65        0.90     12.07 o   0.17940
  -4   9   2    97381.77   107029.59    199.40 o   0.17219
  -1   9   2     9303.87    10640.98     33.32 o   0.18633
   2   9   2     1336.40     1530.02     29.77 o   0.21768
   5   9   2    10850.73    11822.31     83.61 o   0.26010
  -8  -9  -2       28.03      110.91     32.77 o   0.30907
  18 -10  -2     4303.53     4383.28     85.70 o   0.32699
  15 -10  -2      710.66      698.20     50.41 o   0.27890
 -12  10   2     2501.17     1956.76     28.13 o   0.23718
  -9  10   2      225.97      205.50     17.14 o   0.20571
  -6  10   2     2658.44     3520.23     36.32 o   0.18970
  -3  10   2     1181.24      739.97     21.20 o   0.19301
   0  10   2     5722.58     6236.08     46.94 o   0.21475
   3  10   2      134.40      133.33     18.80 o   0.25017
  -6 -10  -2     1577.24     1918.14     50.75 o   0.29437
  -9 -10  -2      174.08      247.02     42.85 o   0.34398
  20 -11  -2     1283.19     1335.91     73.10 o   0.36193
  17 -11  -2     3031.29     2949.08     73.10 o   0.31314
 -14  11   2     3580.42     3985.33     50.21 o   0.26967
 -11  11   2      516.01      432.10     14.41 o   0.23449
  -8  11   2     1118.87     1287.57     24.65 o   0.21178
  -5  11   2    11026.77    13886.59     89.89 o   0.20571
  -2  11   2     2761.32     3051.64     33.78 o   0.21768
   1  11   2    59792.99    64845.78    224.39 o   0.24506
   4  11   2      824.85      938.11     27.84 o   0.28341
  -7 -11  -2     2008.17     1840.02     63.01 o   0.32892
 -10 -11  -2      298.49      249.54     42.85 o   0.37902
  22 -12  -2      906.74      886.34     34.97 o   0.39698
  19 -12  -2     1063.80     1109.05     57.97 o   0.34764
  16 -12  -2      202.41      204.17     30.25 o   0.30286
 -13  12   2     3120.48     2982.09     59.53 o   0.26493
 -10  12   2      253.17      299.05     24.58 o   0.23718
  -7  12   2     5414.28     5252.86     73.82 o   0.22343
  -4  12   2    23099.54    23244.40    105.95 o   0.22624
  -1  12   2     3882.84     3538.85     35.59 o   0.24506
   2  12   2     2055.18     1701.62     27.84 o   0.27662
  -5 -12  -2      744.03     1107.27     42.75 o   0.31716
  -8 -12  -2       36.84       27.73     37.81 o   0.36367
 -11 -12  -2     3550.48     3643.80     51.48 o   0.41416
  24 -13  -2     2144.73     1941.25     37.77 o   0.43212
  21 -13  -2      857.09      783.90     60.49 o   0.38235
  18 -13  -2     2008.65     2185.34     68.06 o   0.33654
  15 -13  -2     2370.25     2974.28     65.54 o   0.29652
 -12  13   2     1738.26     1735.80     28.93 o   0.26493
  -9  13   2     4724.29     4942.12     54.16 o   0.24506
  -6  13   2     2798.16     3518.07     39.82 o   0.23983
  -3  13   2      244.37      152.57     18.94 o   0.25017
   0  13   2     6420.97     5894.49     47.16 o   0.27432
   3  13   2     1029.33     1151.96     31.22 o   0.30907
  -6 -13  -2       93.21       90.74     30.25 o   0.35127
  -9 -13  -2      104.43       83.18     35.29 o   0.39857
  12  13   2      155.36      153.16     20.16 o   0.44937
 -26  14   2       63.43       49.90     17.69 o   0.46733
  23 -14  -2        4.62        6.63     20.68 o   0.41721
  20 -14  -2      201.56      209.21     42.85 o   0.37057
  17 -14  -2     1176.63     1222.48     55.45 o   0.32892
 -14  14   2     5381.74     5837.56     68.38 o   0.29437
 -11  14   2      976.33      841.96     48.41 o   0.26967
  -8  14   2     2780.52     3171.85     37.69 o   0.25766
  -5  14   2     9040.16     8901.61     72.04 o   0.26010
  -2  14   2     2108.50     2551.71     32.10 o   0.27662
   1  14   2     3988.27     4523.52     51.59 o   0.30494
  -4 -14  -2       11.86       27.73     28.91 o   0.34214
  -7 -14  -2       13.11       10.08     37.81 o   0.38565
  10  14   2       14.11        6.34     18.62 o   0.43358
  13  14   2       21.92       35.73     14.32 o   0.48463
 -28  15   2      319.02      346.14     20.49 o   0.50259
  25 -15  -2     5773.08     5500.99     58.83 o   0.45218
  22 -15  -2     1705.46     1733.69     28.82 o   0.40488
  19 -15  -2      491.78      562.09     50.41 o   0.36193
  16 -15  -2     2595.35     2442.44     70.58 o   0.32505
 -13  15   2      527.63      484.58     23.19 o   0.29652
 -10  15   2    21794.77    19797.07    126.68 o   0.27890
  -7  15   2     3590.10     3123.07     55.91 o   0.27432
  -4  15   2     4880.63     4838.75     58.74 o   0.28341
  -1  15   2      383.01      355.97     21.18 o   0.30494
   2  15   2     2950.36     3185.22     56.33 o   0.33654
  -5 -15  -2     1674.35     1650.98     70.58 o   0.37567
   8  15   2      179.46      155.11     19.47 o   0.42023
  11  15   2      156.19      177.38     16.66 o   0.46868
  14  15   2      366.32      339.02     21.39 o   0.51994
 -30  16   2       95.11       53.78     18.65 o   0.53790
 -27  16   2       30.07       29.54     17.63 o   0.48724
  24 -16  -2      226.36      189.92     22.58 o   0.43939
  21 -16  -2      510.61      461.75     21.78 o   0.39538
  18 -16  -2     3292.15     3639.71     83.18 o   0.35664
 -15  16   2       21.56       49.87     26.26 o   0.32505
 -12  16   2      388.67      358.59     32.08 o   0.30286
  -9  16   2     3539.64     3779.07     55.73 o   0.29221
  -6  16   2     1120.77     1239.90     33.45 o   0.29437
  -3  16   2       16.83        3.90     14.73 o   0.30907
   0  16   2      497.52      653.48     29.09 o   0.33465
  -3 -16  -2      436.90      570.26     38.55 o   0.36886
   6  16   2       21.29       26.60     17.98 o   0.40954
   9  16   2      113.92      111.21     18.29 o   0.45497
  12  16   2      205.26      205.52     18.90 o   0.50385
  15  16   2       54.05       34.03     17.82 o   0.55528
 -32  17   2       54.93       68.06     22.69 o   0.57324
 -29  17   2      353.84      367.80     22.23 o   0.52237
  26 -17  -2     1466.10     1400.58     34.38 o   0.47406
  23 -17  -2      302.98      328.95     18.67 o   0.42918
  20 -17  -2        7.58        5.04     37.81 o   0.38892
  17 -17  -2       39.46       57.97     35.29 o   0.35486
 -14  17   2     1894.73     2192.76     50.75 o   0.32892
 -11  17   2     8300.29     7461.47     91.16 o   0.31314
  -8  17   2       43.51       72.70     21.05 o   0.30907
  -5  17   2     2303.99     2337.47     46.48 o   0.31716
  -2  17   2     1245.34     1316.79     58.11 o   0.33654
  -1 -17  -2      119.81      171.06     30.14 o   0.36541
   4  17   2      801.06      898.91     36.24 o   0.40174
   7  17   2      120.81      117.36     19.16 o   0.44369
  10  17   2       56.51       72.86     17.40 o   0.48983
  13  17   2      195.33      225.59     19.61 o   0.53908
  16  17   2       50.77       52.93     20.16 o   0.59065
 -34  18   2       90.37       88.22     20.16 o   0.60861
 -31  18   2       93.91       72.19     19.36 o   0.55756
 -28  18   2      183.92      158.03     20.44 o   0.50885
  25 -18  -2       18.59       23.23     19.37 o   0.46325
  22 -18  -2       45.29       41.83     15.37 o   0.42174
  19 -18  -2        9.78       22.69     32.77 o   0.38565
 -16  18   2      987.57      913.21     40.10 o   0.35664
 -13  18   2        1.90        8.47     27.04 o   0.33654
 -10  18   2     7702.71     7890.01     88.64 o   0.32699
  -7  18   2      450.64      444.29     27.44 o   0.32892
  -4  18   2       63.75      100.38     29.68 o   0.34214
  -1  18   2       29.29       41.56     23.44 o   0.36541
   2  18   2      631.39      689.33     30.25 o   0.39698
   5  18   2       22.36       22.53     17.78 o   0.43504
   8  18   2       46.74       63.45     18.81 o   0.47805
  11  18   2       14.35       10.08     30.25 o   0.52479
  14  18   2        7.51        2.52     22.69 o   0.57434
  17  18   2       44.10       52.93     12.60 o   0.62605
 -33  19   2       95.48       98.30     22.69 o   0.59280
 -30  19   2        6.46       13.26     18.65 o   0.54375
 -27  19   2        0.60        7.21     16.14 o   0.49753
  24 -19  -2       20.94       30.33     16.02 o   0.45497
  21 -19  -2       43.78       22.92     15.65 o   0.41721
  18 -19  -2      270.64      304.99     40.33 o   0.38565
 -15  19   2     2621.09     2729.79    118.47 o   0.36193
 -12  19   2      128.01      163.67     28.91 o   0.34764
  -9  19   2      153.18      140.57     26.56 o   0.34398
  -6  19   2      883.47      837.57     33.66 o   0.35127
  -3  19   2      816.60      859.16     39.96 o   0.36886
   0  19   2      520.50      425.90     20.76 o   0.39538
   3  19   2       22.04       13.71     15.27 o   0.42918
   6  19   2      604.21      697.09     25.17 o   0.46868
   9  19   2      408.14      403.29     37.81 o   0.51258
  12  19   2       23.00       17.64     25.21 o   0.55982
  15  19   2       12.95       12.60     17.64 o   0.60965
 -35  20   2        0.06        0.00     12.60 o   0.62807
 -32  20   2        4.79        8.16     16.86 o   0.57874
  29 -20  -2      107.20       42.85     32.77 o   0.53198
  26 -20  -2        1.30       17.41     19.76 o   0.48853
  23 -20  -2       35.42       58.93     16.46 o   0.44937
  20 -20  -2      457.94      470.36     19.79 o   0.41568
 -14  20   2     1488.44     1267.85     93.26 o   0.37057
 -11  20   2      893.46      906.16     46.60 o   0.36193
  -8  20   2      416.19      405.75     31.49 o   0.36367
  -5  20   2       90.83      131.07     45.37 o   0.37567
  -2  20   2       27.98       20.66     20.44 o   0.39698
   1  20   2      189.15      222.13     17.65 o   0.42622
   4  20   2     1029.88     1003.45     24.22 o   0.46188
   7  20   2      431.29      447.73     26.56 o   0.50259
  10  20   2      534.70      602.42     32.77 o   0.54724
  13  20   2        1.20        5.04     17.64 o   0.59493
 -34  21   2        0.19        0.00     15.12 o   0.61379
 -31  21   2        7.44       23.55     15.75 o   0.56657
 -28  21   2       24.94       15.12     15.18 o   0.52237
  25 -21  -2       54.55       61.86     17.06 o   0.48201
  22 -21  -2       34.09       38.89     16.02 o   0.44654
  19 -21  -2       75.96       54.61     18.62 o   0.41721
 -16  21   2     1318.60     1418.05     35.31 o   0.39538
 -13  21   2      359.03      262.14     60.49 o   0.38235
 -10  21   2     6185.79     5560.39    133.59 o   0.37902
  -7  21   2      144.11      178.96     47.89 o   0.38565
  -4  21   2      486.03      539.57     20.27 o   0.40174
  -1  21   2      138.47      138.10     16.82 o   0.42622
   2  21   2      376.86      412.06     18.51 o   0.45774
   5  21   2        0.14        6.41     20.44 o   0.49497
   8  21   2        3.71        0.00     27.73 o   0.53672
  11  21   2      144.72      133.59     22.69 o   0.58201
  14  21   2       40.78       27.73     12.60 o   0.63009
 -33  22   2        0.46        0.00     17.64 o   0.60128
  30 -22  -2        4.36        2.52     27.73 o   0.55642
  27 -22  -2       64.05       64.13     22.23 o   0.51504
  24 -22  -2      162.01      133.78     18.90 o   0.47805
  21 -22  -2       54.83       46.14     17.40 o   0.44654
  18 -22  -2       90.07       92.34     17.69 o   0.42174
 -15  22   2      771.47      638.31     23.66 o   0.40488
 -12  22   2     2116.26     1629.86     32.43 o   0.39698
  -9  22   2      639.46      600.00     24.14 o   0.39857
  -6  22   2        7.60        0.00     19.98 o   0.40954
  -3  22   2     2124.58     1961.24     32.20 o   0.42918
   0  22   2        3.72        2.52     16.01 o   0.45636
   3  22   2     1249.11     1225.43     26.50 o   0.48983
   6  22   2       64.47       95.78     30.25 o   0.52840
   9  22   2      102.56      138.63     25.21 o   0.57103
  12  22   2        7.84       14.06     11.48 o   0.61688
 -32  23   2        0.32        0.95     13.93 o   0.59065
  29 -23  -2       93.61       37.81     23.17 o   0.54839
  26 -23  -2       94.15       95.64     18.15 o   0.51010
  23 -23  -2     1119.02     1055.41     28.45 o   0.47672
  20 -23  -2        1.26        0.00     18.23 o   0.44937
  17 -23  -2        8.12        9.93     18.62 o   0.42918
 -14  23   2     1873.20     1935.03     35.18 o   0.41721
 -11  23   2     2420.17     2057.47     37.74 o   0.41416
  -8  23   2      830.22      825.45     27.58 o   0.42023
  -5  23   2       15.30        0.00     22.23 o   0.43504
  -2  23   2      406.94      347.12     18.81 o   0.45774
   1  23   2       16.99        9.30     15.48 o   0.48724
   4  23   2        4.42        5.31     14.99 o   0.52237
   7  23   2      205.13      196.61     27.73 o   0.56208
  10  23   2        7.76        3.61     13.28 o   0.60548
 -34  24   2        0.99        0.00     12.60 o   0.62504
  31 -24  -2       10.38        0.00     25.21 o   0.58201
  28 -24  -2        0.88        5.04     19.61 o   0.54259
  25 -24  -2        1.55        6.58     16.93 o   0.50761
  22 -24  -2      663.25      656.15     23.23 o   0.47805
  19 -24  -2      158.29      118.45     19.47 o   0.45497
  16 -24  -2     1514.73     1397.68     38.73 o   0.43939
 -13  24   2      235.94      268.62     24.76 o   0.43212
 -10  24   2      356.21      293.39     22.23 o   0.43358
  -7  24   2      105.88       52.25     20.51 o   0.44369
  -4  24   2       48.52       20.16     19.61 o   0.46188
  -1  24   2        5.97        7.00     15.88 o   0.48724
   2  24   2      454.22      500.75     17.65 o   0.51872
   5  24   2        3.14       10.69     18.15 o   0.55528
   8  24   2       23.98       28.84     15.07 o   0.59599
 -33  25   2        5.59        0.00     15.12 o   0.61585
  30 -25  -2       72.39       15.12     25.21 o   0.57545
  27 -25  -2        1.56        2.10     21.17 o   0.53908
  24 -25  -2      115.77       95.78     18.39 o   0.50761
  21 -25  -2       16.69        8.04     17.34 o   0.48201
  18 -25  -2      430.25      451.72     29.05 o   0.46325
 -15  25   2     1019.48      972.00     27.96 o   0.45218
 -12  25   2     1100.99      959.77     31.93 o   0.44937
  -9  25   2      331.08      365.84     22.97 o   0.45497
  -6  25   2       91.94       96.60     20.51 o   0.46868
  -3  25   2        6.39        8.82     19.61 o   0.48983
   0  25   2        0.01        4.11     20.44 o   0.51749
   3  25   2       14.40       30.85     18.65 o   0.55070
   6  25   2       68.13       74.36     16.04 o   0.58851
   9  25   2       29.30       22.69     10.08 o   0.63009
 -32  26   2       10.85       27.73     17.64 o   0.60861
  29 -26  -2        7.82        5.94     18.65 o   0.57103
  26 -26  -2        0.33        8.21     15.48 o   0.53790
  23 -26  -2       49.54       66.00     17.69 o   0.51010
  20 -26  -2       41.24       11.99     17.69 o   0.48853
  17 -26  -2        0.00       16.39     21.17 o   0.47406
 -14  26   2       51.86       77.30     17.46 o   0.46733
 -11  26   2      398.52      344.64     18.29 o   0.46868
  -8  26   2       78.26       78.14     22.23 o   0.47805
  -5  26   2       45.26       40.33     19.61 o   0.49497
  -2  26   2       78.78       56.17     20.44 o   0.51872
   1  26   2       31.31       20.16     27.73 o   0.54839
   4  26   2       69.67       88.22     25.21 o   0.58310
   7  26   2       22.07       20.16     12.60 o   0.62199
  31 -27  -2       24.44       10.08     22.69 o   0.60339
  28 -27  -2        0.59        0.00     18.65 o   0.56880
  25 -27  -2       37.27       30.12     15.48 o   0.53908
  22 -27  -2        3.95        8.40     16.01 o   0.51504
  19 -27  -2       12.63        5.75     20.44 o   0.49753
  16 -27  -2        1.00       13.67     21.17 o   0.48724
 -13  27   2      608.62      628.92     27.58 o   0.48463
 -10  27   2       32.05       23.03     14.83 o   0.48983
  -7  27   2        8.60        8.41     21.17 o   0.50259
  -4  27   2      275.31      275.13     22.97 o   0.52237
  -1  27   2       25.23        0.00     22.69 o   0.54839
   2  27   2        7.04        5.04     22.69 o   0.57983
   5  27   2      120.66      118.47     17.64 o   0.61585
  30 -28  -2       14.51        5.04     20.16 o   0.60023
  27 -28  -2       59.23       52.93     17.82 o   0.56880
  24 -28  -2       91.47       91.73     16.45 o   0.54259
  21 -28  -2      118.19      124.13     21.17 o   0.52237
  18 -28  -2       17.87       30.46     21.17 o   0.50885
  15 -28  -2       38.16       25.21     19.61 o   0.50259
 -12  28   2        3.08       16.27     20.44 o   0.50385
  -9  28   2       55.93       46.02     15.36 o   0.51258
  -6  28   2       57.99       78.43     19.98 o   0.52840
  -3  28   2      129.05      100.82     27.73 o   0.55070
   0  28   2        9.19        0.00     22.69 o   0.57874
   3  28   2       24.21        7.56     15.12 o   0.61173
  29 -29  -2       22.65       15.12     14.26 o   0.59917
  26 -29  -2      106.31      111.30     14.41 o   0.57103
  23 -29  -2       12.08       36.13     14.55 o   0.54839
  20 -29  -2       14.54        3.66     18.65 o   0.53198
  17 -29  -2        1.64        5.52     18.65 o   0.52237
  14 -29  -2        2.95       18.60     18.65 o   0.51994
  11 -29  -2      439.33      584.77     35.29 o   0.52479
  -8  29   2      449.73      438.83     19.16 o   0.53672
  -5  29   2      141.01      146.19     27.73 o   0.55528
  -2  29   2        7.01        0.00     22.69 o   0.57983
   1  29   2        1.34        0.00     15.12 o   0.60965
 -31  30   2       32.97       27.73     12.60 o   0.63009
  28 -30  -2       31.19       47.89     20.16 o   0.60023
  25 -30  -2       30.61       31.83     12.94 o   0.57545
  22 -30  -2       50.29       56.71     17.82 o   0.55642
  19 -30  -2      205.92      192.17     22.23 o   0.54375
  16 -30  -2       50.60       40.33     18.65 o   0.53790
  13 -30  -2        4.59       16.98     18.65 o   0.53908
  10 -30  -2      129.16      153.76     25.21 o   0.54724
   7 -30  -2      147.53      128.55     22.69 o   0.56208
  -4  30   2       56.73       39.38     13.93 o   0.58310
   1 -30  -2       14.18       10.08     15.12 o   0.60965
  27 -31  -2        5.68        0.00     20.16 o   0.60339
  24 -31  -2       99.76      120.46     16.86 o   0.58201
  21 -31  -2       90.45      126.89     16.86 o   0.56657
  18 -31  -2       41.66       51.67     17.82 o   0.55756
  15 -31  -2        4.92        0.00     16.86 o   0.55528
  12 -31  -2      104.14       90.31     15.75 o   0.55982
   9 -31  -2      115.05      118.54     15.07 o   0.57103
   6 -31  -2       25.95       30.25     20.16 o   0.58851
   3 -31  -2       20.45        0.00     15.12 o   0.61173
  26 -32  -2        1.66        5.04     17.64 o   0.60861
  23 -32  -2       14.27       39.07     14.26 o   0.59065
  20 -32  -2        4.72        6.30     14.26 o   0.57874
  17 -32  -2      100.97       97.31     16.86 o   0.57324
  14 -32  -2        7.25       11.49     15.07 o   0.57434
  11 -32  -2        2.76        7.56     14.26 o   0.58201
   8 -32  -2        8.14       11.34     12.48 o   0.59599
   5 -32  -2       10.84        7.56     10.69 o   0.61585
  25 -33  -2        7.03       20.16     15.12 o   0.61585
  22 -33  -2       13.85       13.86     12.48 o   0.60128
  19 -33  -2        4.36        3.28     13.28 o   0.59280
  16 -33  -2        2.56       13.86     14.26 o   0.59065
  13 -33  -2        6.42        3.78     12.48 o   0.59493
  10 -33  -2       49.60       56.71     12.48 o   0.60548
   7 -33  -2       54.92       47.68      9.68 o   0.62199
  24 -34  -2        1.77        2.52     12.60 o   0.62504
  21 -34  -2        0.85        8.26      9.68 o   0.61379
  18 -34  -2        1.62        0.00     10.69 o   0.60861
  15 -34  -2       12.44       16.38     10.69 o   0.60965
  12 -34  -2       35.97       30.25     10.69 o   0.61688
   9 -34  -2        7.13       10.08     10.08 o   0.63009
  20 -35  -2        1.43        0.00     10.08 o   0.62807
  17 -35  -2        6.05        5.04     12.60 o   0.62605
  14 -35  -2       22.81       27.73     12.60 o   0.63009
   0   0   3     9198.51    23098.57     20.16 o   0.09359
   1   1   3     4907.90     5101.10     19.98 o   0.10013
  -1   2   3       44.93     3640.32     60.28 o   0.10013
   2   2   3    13724.78    14188.09     53.48 o   0.11759
  -3   3   3    10243.53    21239.69    363.60 o   0.11207
   0   3   3      218.47       30.28     30.77 o   0.11207
   3   3   3       35.84      163.76     27.27 o   0.14199
   5  -4  -3     2762.00     2802.88    138.63 o   0.13277
  -2   4   3   172913.48   177588.20   1289.45 o   0.11759
   1   4   3    82092.18    91501.02    479.81 o   0.13277
   4   4   3     6777.93     5462.85     38.26 o   0.17038
   7  -5  -3      659.91     1242.64     60.49 o   0.15883
  -4   5   3     1790.86     1859.65     29.37 o   0.13277
  -1   5   3   112487.62   130328.06    678.68 o   0.13277
  -2  -5  -3     6130.91     5492.34    186.52 o   0.15883
  -5  -5  -3     1471.98      894.81     60.49 o   0.20107
   9  -6  -3      654.36      292.39     42.85 o   0.18805
  -6   6   3     1733.63     1321.06     20.44 o   0.15479
  -3   6   3      208.42      832.34     57.33 o   0.14199
   0  -6  -3   192304.66   181574.86    849.43 o   0.15479
   3   6   3     1952.12     1487.01     27.27 o   0.18805
   6   6   3    19471.44    19980.08    105.01 o   0.23316
  11  -7  -3     1047.43      539.40     57.97 o   0.21916
  -8   7   3     1461.89     1464.41     19.36 o   0.18119
  -5   7   3    29395.95    25103.74    132.06 o   0.15883
  -2   7   3     2987.96     2266.84     43.60 o   0.15883
   1   7   3     1987.36     2832.75     34.42 o   0.18119
   4   7   3      601.00      432.97     24.00 o   0.21916
   7   7   3       20.38       16.50     16.65 o   0.26614
  13  -8  -3     1622.88     1840.02    108.38 o   0.25146
 -10   8   3     6610.26     6778.28     79.97 o   0.21031
  -7   8   3     1208.75     1131.74     21.39 o   0.18119
  -4   8   3    36020.12    39549.52    125.97 o   0.17038
  -1   8   3    24772.04    27887.69    141.45 o   0.18119
   2   8   3     5516.30     6045.03     85.58 o   0.21031
   5   8   3      546.34      270.21     20.29 o   0.25146
  -8  -8  -3     4116.41     3905.81     68.32 o   0.29972
  15  -9  -3      129.11      139.23     27.47 o   0.28454
 -12   9   3     4429.33     4881.36     68.42 o   0.24117
  -9   9   3        5.07       26.39     29.37 o   0.20727
  -6   9   3     9027.26     6957.48     59.89 o   0.18805
  -3   9   3     8647.85     9948.72     85.70 o   0.18805
   0   9   3     6711.45     6721.27     57.62 o   0.20727
   3   9   3      151.28      150.08     20.05 o   0.24117
   6   9   3      610.23      449.05     20.41 o   0.28454
  -9  -9  -3      583.09      539.40     45.37 o   0.33372
  17 -10  -3      745.13      758.69     45.37 o   0.31817
 -11  10   3     1056.36      927.28     38.29 o   0.23586
  -8  10   3     4404.29     3147.97     38.29 o   0.21031
  -5  10   3    42854.13    43604.57    149.96 o   0.20107
  -2  10   3     7501.00     7244.23     76.42 o   0.21031
   1  10   3     4355.12     4767.69     69.39 o   0.23586
   4  10   3      232.64      216.77     26.55 o   0.27319
   7  10   3       78.02       93.82     16.93 o   0.31817
 -10 -10  -3      203.61       98.30     42.85 o   0.36802
  19 -11  -3       48.88       35.29     32.77 o   0.35219
 -16  11   3      960.80     1063.38     36.30 o   0.30599
 -13  11   3     2501.39     2476.47     62.38 o   0.26614
 -10  11   3      278.90      318.57     25.43 o   0.23586
  -7  11   3     6029.85     4964.50     42.66 o   0.21916
  -4  11   3    49104.08    50406.52    214.17 o   0.21916
  -1  11   3      654.67      534.36     29.31 o   0.23586
   2  11   3    19016.99    17946.64    131.26 o   0.26614
   5  11   3       73.16       65.50     18.69 o   0.30599
  -8 -11  -3       54.19       60.49     35.29 o   0.35219
 -11 -11  -3       60.93       43.40     18.89 o   0.40254
  21 -12  -3       27.79       30.25     35.29 o   0.38648
  18 -12  -3      566.36      637.71     52.93 o   0.33936
 -15  12   3      401.58      403.35     23.62 o   0.29760
 -12  12   3     1349.28     1494.53     27.24 o   0.26375
  -9  12   3      777.10      853.08     35.51 o   0.24117
  -6  12   3     8917.00     8819.50    108.38 o   0.23316
  -3  12   3      172.52      241.94     27.46 o   0.24117
   0  12   3     1035.84      943.37     40.83 o   0.26375
   3  12   3      285.87      138.18     22.03 o   0.29760
  -6 -12  -3       44.41      110.09     29.77 o   0.33936
  -9 -12  -3      136.15       95.78     37.81 o   0.38648
 -12 -12  -3     1026.68      878.79     34.97 o   0.43723
  23 -13  -3     3054.20     2884.98     48.02 o   0.42100
  20 -13  -3        6.86        0.00     37.81 o   0.37314
  17 -13  -3     1281.61     1146.86     55.45 o   0.32990
 -14  13   3     2642.16     2815.24     54.45 o   0.29331
 -11  13   3     3111.26     2217.47     64.09 o   0.26614
  -8  13   3     9048.40     8559.88    115.95 o   0.25146
  -5  13   3    17520.75    17491.92    120.89 o   0.25146
  -2  13   3     1065.61     1006.87     41.50 o   0.26614
   1  13   3     1249.45     1374.09     33.43 o   0.29331
   4  13   3      600.28      671.83     25.42 o   0.32990
  -7 -13  -3      299.25      257.10     37.81 o   0.37314
 -10 -13  -3      164.17      143.82     26.56 o   0.42100
 -13 -13  -3        0.03        0.00     21.17 o   0.47206
  25 -14  -3        6.01        5.46     20.68 o   0.45568
  22 -14  -3     1069.89     1106.49     24.91 o   0.40723
  19 -14  -3       23.51        0.00     35.29 o   0.36282
  16 -14  -3     1099.86     1035.96     47.89 o   0.32409
 -13  14   3     2889.86     3498.08     62.33 o   0.29331
 -10  14   3    14547.98    14678.34    114.03 o   0.27319
  -7  14   3     1203.73     1223.23     46.61 o   0.26614
  -4  14   3     5325.16     4482.66     45.94 o   0.27319
  -1  14   3      298.60      276.43     24.74 o   0.29331
   2  14   3      878.20     1118.51     39.89 o   0.32409
  -5 -14  -3      928.59      742.91     43.36 o   0.36282
   8  14   3       69.66       69.03     20.97 o   0.40723
  11  14   3       63.46       46.06     17.40 o   0.45568
  14  14   3       82.78       69.99     18.23 o   0.50700
  27 -15  -3      180.59      192.08     25.43 o   0.49049
  24 -15  -3      826.64      801.73     29.94 o   0.44156
  21 -15  -3      234.03      240.62     17.80 o   0.39619
  18 -15  -3      186.90      173.92     35.29 o   0.35576
 -15  15   3     1216.10     1365.16     51.52 o   0.32213
 -12  15   3     1314.21     1888.53     32.62 o   0.29760
  -9  15   3     1771.77     2064.35     75.62 o   0.28454
  -6  15   3     3834.23     4133.00     79.38 o   0.28454
  -3  15   3     1967.72     1821.07     39.03 o   0.29760
   0  15   3     1936.95     2258.56     44.49 o   0.32213
   3  15   3      216.32      260.14     26.80 o   0.35576
   6  15   3     1446.15     1571.78     37.55 o   0.39619
   9  15   3       12.25        1.56     17.14 o   0.44156
  12  15   3      107.54      115.04     17.14 o   0.49049
  15  15   3      137.44      189.04     20.44 o   0.54201
 -29  16   3       49.24       46.52     17.23 o   0.52540
  26 -16  -3      242.73      240.01     22.58 o   0.47607
  23 -16  -3     1308.95     1326.51     28.66 o   0.42993
  20 -16  -3       46.54       50.41     37.81 o   0.38812
  17 -16  -3       58.52       37.81     32.77 o   0.35219
 -14  16   3     1663.50     1546.88     46.56 o   0.32409
 -11  16   3     4869.88     4237.09     88.22 o   0.30599
  -8  16   3     1475.98     1311.31     57.64 o   0.29972
  -5  16   3     1451.03     1226.32     44.66 o   0.30599
  -2  16   3      283.17      261.89     27.58 o   0.32409
   1  16   3     1247.93     1114.57     30.43 o   0.35219
  -4 -16  -3      417.25      394.09     36.97 o   0.38812
   7  16   3       69.51       84.13     22.97 o   0.42993
  10  16   3       34.16       44.20     16.49 o   0.47607
  13  16   3       28.53       14.88     16.73 o   0.52540
  16  16   3      109.01      141.15     25.21 o   0.57710
 -31  17   3       87.10       70.05     17.56 o   0.56040
  28 -17  -3      199.07      162.67     25.17 o   0.51073
  25 -17  -3      783.56      713.12     29.94 o   0.46394
  22 -17  -3     3082.93     3217.66     40.13 o   0.42100
  19 -17  -3        1.04        0.00     32.77 o   0.38319
 -16  17   3       42.47      136.50     27.80 o   0.35219
 -13  17   3     1029.31     1212.40     73.10 o   0.32990
 -10  17   3     9214.35     8608.47    116.79 o   0.31817
  -7  17   3      112.59      128.04     31.24 o   0.31817
  -4  17   3      882.00     1120.84     36.26 o   0.32990
  -1  17   3      160.25      224.64     23.12 o   0.35219
  -2 -17  -3     5851.01     6286.84     90.81 o   0.38319
   5  17   3      769.66      682.09     28.41 o   0.42100
   8  17   3      131.95       94.68     24.76 o   0.46394
  11  17   3        6.50        1.81     21.37 o   0.51073
  14  17   3      293.58      251.13     20.44 o   0.56040
  17  17   3        0.35       10.08     15.12 o   0.61225
 -33  18   3        6.24        0.00     17.64 o   0.59547
 -30  18   3       17.59       15.12     17.56 o   0.54551
  27 -18  -3      124.82      101.93     21.07 o   0.49817
  24 -18  -3      643.74      601.60     21.63 o   0.45428
  21 -18  -3     1019.22     1044.30     24.19 o   0.41494
  18 -18  -3        4.70       52.93     35.29 o   0.38154
 -15  18   3     1166.92     1451.85     88.22 o   0.35576
 -12  18   3     3484.16     3065.02     88.22 o   0.33936
  -9  18   3     2571.43     2199.71     60.15 o   0.33372
  -6  18   3     1693.29     1651.97     54.95 o   0.33936
  -3  18   3      311.66      346.14     39.17 o   0.35576
   0  18   3      246.55      269.17     26.17 o   0.38154
   3  18   3       34.66       35.54     18.15 o   0.41494
   6  18   3       30.24       41.87     22.97 o   0.45428
   9  18   3       52.32       37.30     22.36 o   0.49817
  12  18   3       17.47        2.52     25.21 o   0.54551
  15  18   3        0.01        2.52     17.64 o   0.59547
 -35  19   3      157.12      151.23     17.64 o   0.63060
 -32  19   3       85.23      103.68     16.86 o   0.58039
  29 -19  -3      169.55      168.88     32.77 o   0.53258
  26 -19  -3      291.14      280.51     22.99 o   0.48790
  23 -19  -3      113.63      156.55     17.67 o   0.44726
  20 -19  -3       64.97       61.64     16.43 o   0.41187
 -17  19   3     1764.71     1693.83    131.07 o   0.38319
 -14  19   3      363.26      383.13     73.10 o   0.36282
 -11  19   3     1735.34     1789.61     73.10 o   0.35219
  -8  19   3        1.22       19.20     32.42 o   0.35219
  -5  19   3     3189.94     2958.03     71.79 o   0.36282
  -2  19   3      881.82      849.73     47.56 o   0.38319
   1  19   3        3.63        8.78     16.98 o   0.41187
   4  19   3      882.09      819.00     26.85 o   0.44726
   7  19   3       85.20       85.20     24.20 o   0.48790
  10  19   3        9.61       12.60     30.25 o   0.53258
  13  19   3       11.85       12.60     20.16 o   0.58039
  16  19   3       35.60       57.97     15.12 o   0.63060
 -34  20   3       40.32       22.69     15.12 o   0.61535
 -31  20   3       42.57       69.55     17.56 o   0.56714
  28 -20  -3        8.55       18.84     21.80 o   0.52177
  25 -20  -3      616.86      528.49     20.70 o   0.48004
  22 -20  -3      189.88      199.67     16.94 o   0.44299
  19 -20  -3      122.13      132.10     19.14 o   0.41187
 -16  20   3      116.30      151.23     83.18 o   0.38812
 -13  20   3      619.68      670.47     68.06 o   0.37314
 -10  20   3      869.33      836.83     57.97 o   0.36802
  -7  20   3     1268.57     1361.11     68.06 o   0.37314
  -4  20   3      150.55      162.89     37.84 o   0.38812
  -1  20   3      306.77      298.97     22.97 o   0.41187
   2  20   3        0.88        2.52     18.29 o   0.44299
   5  20   3      209.11      261.87     26.03 o   0.48004
   8  20   3      116.41      126.03     32.77 o   0.52177
  11  20   3        0.13        2.52     22.69 o   0.56714
  14  20   3        4.30        1.55     12.58 o   0.61535
 -33  21   3        4.93        9.46     13.93 o   0.60182
  30 -21  -3      129.26       93.26     30.25 o   0.55586
  27 -21  -3        0.06        0.00     24.76 o   0.51320
  24 -21  -3      558.84      509.35     21.27 o   0.47474
  21 -21  -3        0.92        2.52     16.73 o   0.44156
  18 -21  -3        0.94        0.00     18.23 o   0.41494
  15 -21  -3     2362.43     2338.72     39.84 o   0.39619
 -12  21   3     3494.64     3493.52    100.82 o   0.38648
  -9  21   3     1432.35     1265.33     70.58 o   0.38648
  -6  21   3       21.17       13.09     16.73 o   0.39619
  -3  21   3       81.31       77.77     16.71 o   0.41494
   0  21   3       42.90       55.75     18.65 o   0.44156
   3  21   3       10.79       21.74     17.69 o   0.47474
   6  21   3       51.24       60.49     30.25 o   0.51320
   9  21   3      132.79      138.63     27.73 o   0.55586
  12  21   3       33.48       30.97     14.89 o   0.60182
 -32  22   3       13.55       16.66     15.75 o   0.59013
  29 -22  -3       18.52       12.60     30.25 o   0.54667
  26 -22  -3      279.37      244.54     19.55 o   0.50699
  23 -22  -3       25.92       39.45     18.62 o   0.47206
  20 -22  -3       24.30       30.80     18.00 o   0.44299
 -17  22   3     1250.35     1175.81     26.53 o   0.42100
 -14  22   3     3063.69     2987.48     33.82 o   0.40723
 -11  22   3     3267.59     3313.12     39.72 o   0.40254
  -8  22   3        6.36       30.31     17.25 o   0.40723
  -5  22   3       28.30       13.40     17.10 o   0.42100
  -2  22   3       51.38       76.08     16.98 o   0.44299
   1  22   3      227.05      215.51     23.17 o   0.47206
   4  22   3      703.06      763.74     42.85 o   0.50700
   7  22   3       10.33       12.60     25.21 o   0.54667
  10  22   3       41.65       53.03     16.31 o   0.59013
 -34  23   3       44.71       45.37     12.60 o   0.62454
 -31  23   3        9.35       11.37     15.75 o   0.58039
  28 -23  -3        0.03        0.00     22.97 o   0.53967
  25 -23  -3       19.87       31.35     18.23 o   0.50323
  22 -23  -3       17.13       15.10     16.98 o   0.47206
  19 -23  -3       55.32       50.43     19.14 o   0.44726
  16 -23  -3     3186.80     2994.14     47.24 o   0.42993
 -13  23   3       60.21       51.86     20.51 o   0.42100
 -10  23   3        7.33        3.50     18.44 o   0.42100
  -7  23   3       13.62       24.02     17.25 o   0.42993
  -4  23   3       82.60       81.66     19.98 o   0.44726
  -1  23   3        0.22        9.60     15.88 o   0.47206
   2  23   3      606.78      543.18     24.95 o   0.50323
   5  23   3       90.83       65.54     25.21 o   0.53967
   8  23   3       34.76       39.84     17.56 o   0.58039
  11  23   3       19.04       23.72      9.68 o   0.62454
 -33  24   3        0.02        0.00     15.12 o   0.61432
  30 -24  -3       23.82        0.00     25.21 o   0.57270
  27 -24  -3       18.23       10.31     21.80 o   0.53496
  24 -24  -3       57.18       49.47     18.81 o   0.50197
  21 -24  -3       29.75        3.84     18.23 o   0.47474
  18 -24  -3     1040.82      869.86     33.72 o   0.45428
 -15  24   3     2438.14     2382.07     41.25 o   0.44156
 -12  24   3      120.17       94.42     22.32 o   0.43723
  -9  24   3      444.46      414.26     23.44 o   0.44156
  -6  24   3       95.48       68.00     20.44 o   0.45428
  -3  24   3        9.78       12.60     19.61 o   0.47474
   0  24   3      135.39      115.95     16.93 o   0.50197
   3  24   3       57.73       75.41     19.36 o   0.53496
   6  24   3        2.55        2.26     16.86 o   0.57270
   9  24   3       38.36       47.51     11.48 o   0.61432
 -32  25   3        2.71        0.00     13.28 o   0.60601
  29 -25  -3        8.75        0.00     19.36 o   0.56714
  26 -25  -3       14.99       11.21     15.72 o   0.53258
  23 -25  -3       52.63       36.53     17.91 o   0.50323
  20 -25  -3       91.89       65.17     17.14 o   0.48004
  17 -25  -3     3637.71     3536.91     51.32 o   0.46394
  14 -25  -3     2824.47     2798.87     48.02 o   0.45568
 -11  25   3      231.29      273.09     21.80 o   0.45568
  -8  25   3      301.41      294.91     21.80 o   0.46394
  -5  25   3       19.05       25.21     19.61 o   0.48004
  -2  25   3      182.21      152.94     21.17 o   0.50323
   1  25   3       64.41       46.63     19.61 o   0.53258
   4  25   3       30.27       17.11     16.86 o   0.56714
   7  25   3       17.90       15.12     12.48 o   0.60601
  31 -26  -3       75.43       20.16     25.21 o   0.59971
  28 -26  -3       53.79       37.65     20.44 o   0.56378
  25 -26  -3      188.48      264.79     19.16 o   0.53258
  22 -26  -3      298.31      302.38     20.09 o   0.50699
  19 -26  -3      624.18      613.90     23.03 o   0.48790
  16 -26  -3     1733.96     1636.88     37.30 o   0.47607
  13 -26  -3      162.89      153.76     30.25 o   0.47206
 -10  26   3      202.61      184.73     21.80 o   0.47607
  -7  26   3       58.98       45.98     18.65 o   0.48790
  -4  26   3       87.49       96.71     20.44 o   0.50699
  -1  26   3        0.36        0.00     27.73 o   0.53258
   2  26   3        0.64        7.90     16.86 o   0.56378
   5  26   3       40.15       25.21     13.28 o   0.59971
  30 -27  -3       81.98       17.64     22.69 o   0.59547
  27 -27  -3        0.74        0.00     14.73 o   0.56266
  24 -27  -3      255.14      355.65     18.81 o   0.53496
  21 -27  -3       65.60       45.00     17.98 o   0.51320
  18 -27  -3        5.54       16.23     22.23 o   0.49817
  15 -27  -3      141.98      112.99     20.44 o   0.49049
  12 -27  -3       48.69       25.21     27.73 o   0.49049
  -9  27   3        9.24        8.26     19.36 o   0.49817
  -6  27   3       23.39       29.35     18.65 o   0.51320
  -3  27   3       35.74        0.00     27.73 o   0.53496
   0  27   3        4.87        0.00     25.21 o   0.56266
   3  27   3       38.72       20.16     17.64 o   0.59547
 -32  28   3        5.55        0.00     10.08 o   0.62758
  29 -28  -3        0.67        0.00     15.07 o   0.59334
  26 -28  -3      274.09      294.24     16.67 o   0.56378
  23 -28  -3       39.05       49.17     15.48 o   0.53967
  20 -28  -3       17.15       26.67     21.17 o   0.52177
  17 -28  -3        0.00       10.08     21.39 o   0.51073
  14 -28  -3        1.18        5.04     19.61 o   0.50700
  11 -28  -3      162.07      153.76     30.25 o   0.51073
  -8  28   3      235.41      226.85     27.73 o   0.52177
  -5  28   3       90.17       70.58     25.21 o   0.53967
  -2  28   3        3.04       22.69     25.21 o   0.56378
   1  28   3        4.73        0.00     17.64 o   0.59334
 -31  29   3       71.15       70.58     12.60 o   0.62454
  28 -29  -3       61.19       27.73     16.04 o   0.59334
  25 -29  -3      234.11      255.31     15.88 o   0.56714
  22 -29  -3       25.89       52.06     20.44 o   0.54667
  19 -29  -3      300.14      277.82     22.23 o   0.53258
  16 -29  -3       59.18       46.51     18.65 o   0.52540
  13 -29  -3       39.80       49.38     19.36 o   0.52540
  10 -29  -3      372.48      408.33     32.77 o   0.53258
   7 -29  -3       74.98       63.01     22.69 o   0.54667
  -4  29   3       47.51       32.77     22.69 o   0.56714
  -1  29   3        0.00        5.04     20.16 o   0.59334
  -2 -29  -3        2.96        2.52     12.60 o   0.62454
  27 -30  -3      131.02      134.63     15.07 o   0.59547
  24 -30  -3        3.28        4.51     16.86 o   0.57270
  21 -30  -3      157.44      144.93     19.61 o   0.55586
  18 -30  -3        8.41        0.00     19.61 o   0.54551
  15 -30  -3      256.53      250.39     21.17 o   0.54201
  12 -30  -3      688.44      746.10     24.76 o   0.54551
   9 -30  -3      150.86      143.67     25.21 o   0.55586
   6 -30  -3       71.00       50.41     20.16 o   0.57270
   3 -30  -3       55.81       47.89     17.64 o   0.59547
   0 -30  -3        3.93        0.00     12.60 o   0.62353
  26 -31  -3       18.03       17.64     12.48 o   0.59971
  23 -31  -3        9.04       30.25     16.04 o   0.58039
  20 -31  -3      160.26      131.25     18.65 o   0.56714
  17 -31  -3      301.98      310.03     21.39 o   0.56040
  14 -31  -3       29.12       21.46     15.75 o   0.56040
  11 -31  -3       40.11       33.75     15.75 o   0.56714
   8 -31  -3      130.84      148.71     16.04 o   0.58039
   5 -31  -3       10.10        7.86     11.48 o   0.59971
   2 -31  -3        3.61        0.00      7.87 o   0.62454
  25 -32  -3       57.34       79.40     12.48 o   0.60601
  22 -32  -3       71.34       81.92     14.26 o   0.59013
  19 -32  -3        0.16        0.00     16.04 o   0.58039
  16 -32  -3        4.27        5.56     15.07 o   0.57710
  13 -32  -3      193.47      204.24     16.86 o   0.58039
  10 -32  -3        8.44       18.74     13.28 o   0.59013
   7 -32  -3        3.31        9.70     11.48 o   0.60601
   4 -32  -3        5.59        5.04     12.60 o   0.62758
  24 -33  -3        2.63       10.08     10.69 o   0.61432
  21 -33  -3        6.38        1.26     12.48 o   0.60182
  18 -33  -3       16.33       20.16     14.26 o   0.59547
  15 -33  -3        0.26        0.00     13.28 o   0.59547
  12 -33  -3       45.02       46.63     12.48 o   0.60182
   9 -33  -3      148.69      185.26     12.48 o   0.61432
  23 -34  -3        3.64        3.93      7.87 o   0.62454
  20 -34  -3        0.36        3.78     10.69 o   0.61535
  17 -34  -3        0.03        2.52     10.69 o   0.61225
  14 -34  -3        6.73        6.30     10.69 o   0.61535
  11 -34  -3        0.16        5.04      8.91 o   0.62454
  -1   1   4      302.29        3.45     48.89 o   0.12647
  -3   2   4    11557.23     6087.49     28.13 o   0.13612
   0   2   4    52284.53    53609.42    312.51 o   0.13139
  -5   3   4     7713.95     4727.22     64.40 o   0.15361
  -2   3   4   185990.77   191526.17   1359.02 o   0.13612
   1   3   4    63832.94    56960.70    150.68 o   0.14513
  -7   4   4     5084.99     3229.64     73.43 o   0.17663
  -4   4   4     1987.84     4015.26    143.84 o   0.14943
  -1   4   4    25735.98    26080.43    130.21 o   0.14513
   2   4   4      143.32      323.02      4.77 o   0.16552
  -9   5   4     3192.52     2735.52     28.08 o   0.20330
  -6   5   4     2783.99     1933.28     21.80 o   0.16930
  -3   5   4    26228.32    26255.71    179.06 o   0.15361
   0   5   4    12541.87    11607.92     56.95 o   0.16165
   3   5   4      308.55      739.12      9.06 o   0.19043
 -11   6   4        3.19        0.00     22.54 o   0.23238
  -8   6   4     6218.26     5464.61     81.93 o   0.19373
  -5   6   4      141.82       32.05     20.44 o   0.16930
  -2   6   4    44916.83    44461.33    100.20 o   0.16552
  -1  -6  -4    22732.27    19554.64    191.56 o   0.18366
   4   6   4     6907.07     6695.39     54.79 o   0.21832
  13  -7  -4     1470.25     1875.31     70.58 o   0.26306
  10  -7  -4       25.74      105.86     42.85 o   0.22120
  -7   7   4    16659.77    14913.24    126.39 o   0.19043
  -4   7   4     1673.32     1827.32     28.91 o   0.17663
   2   7   4       10.23       46.66     25.38 o   0.20944
   5   7   4     2478.78     2419.27     41.50 o   0.24819
  15  -8  -4     1198.62     1219.96     78.14 o   0.29485
  12  -8  -4     5611.14     5262.97    133.59 o   0.25073
  -9   8   4     1323.91     2523.82     41.86 o   0.21540
  -6   8   4    14494.85    14880.50     95.46 o   0.19373
  -3   8   4    17600.20    17676.81    131.07 o   0.19043
   0   8   4     1422.27     1416.58     34.42 o   0.20639
   3   8   4     9526.54    11078.71     81.35 o   0.23776
   6   8   4     7479.22     7807.28     73.93 o   0.27940
  17  -9  -4       36.00       19.34     28.91 o   0.32742
  14  -9  -4      639.66      695.68     63.01 o   0.28166
 -11   9   4     2528.76     2586.59     68.60 o   0.24303
  -8   9   4     8837.73     9598.18    105.95 o   0.21540
  -5   9   4    19026.01    17291.16    173.92 o   0.20330
  -2   9   4    11726.92    10200.78    113.43 o   0.20944
   1   9   4    23685.62    26672.89    119.21 o   0.23238
   4   9   4      247.57      246.04     30.79 o   0.26783
  -7  -9  -4     5884.77     6470.32    148.71 o   0.31156
  19 -10  -4        3.91       15.12     35.29 o   0.36056
  16 -10  -4     1090.62      917.49     65.54 o   0.31358
 -13  10   4      743.67      871.77     34.87 o   0.27252
 -10  10   4      466.75      441.99     22.97 o   0.24041
  -7  10   4     1286.94     1200.06     21.17 o   0.22120
  -4  10   4     4227.31     4302.47     57.53 o   0.21832
  -1  10   4     5458.07     5551.18     78.44 o   0.23238
   2  10   4    19135.94    19288.90    115.11 o   0.26064
   5  10   4       68.87      110.57     22.03 o   0.29911
  -8 -10  -4      113.08      122.14     29.77 o   0.34439
  21 -11  -4      168.36      173.92     40.33 o   0.39413
 -18  11   4     1419.90     1579.05     46.14 o   0.34622
 -15  11   4     1834.72     1845.06     78.14 o   0.30332
 -12  11   4      216.07      179.00     24.01 o   0.26783
  -9  11   4      106.61      364.04     33.72 o   0.24303
  -6  11   4     8273.32     8351.37     82.86 o   0.23238
  -3  11   4    29267.35    28762.31    153.30 o   0.23776
   0  11   4        6.47       43.14     25.54 o   0.25820
   3  11   4     5027.38     6577.85     86.22 o   0.29052
   6  11   4      940.16      816.74     29.81 o   0.33126
  -9 -11  -4      399.18      322.63     37.81 o   0.37772
  23 -12  -4      244.46      194.95     23.62 o   0.42803
  20 -12  -4     1094.54      945.22     60.49 o   0.37939
 -17  12   4     2149.08     2071.67     50.77 o   0.33507
 -14  12   4      733.78     1033.26     45.42 o   0.29699
 -11  12   4       61.51       37.17     22.36 o   0.26783
  -8  12   4     1636.20     1221.02     32.94 o   0.25073
  -5  12   4      769.01      609.98     42.85 o   0.24819
  -2  12   4      520.41      517.38     35.84 o   0.26064
   1  12   4     1623.21     1305.77     43.11 o   0.28612
   4  12   4      868.02      727.77     23.57 o   0.32156
  -7 -12  -4       17.98       35.44     26.26 o   0.36406
 -10 -12  -4       61.87       55.91     21.37 o   0.41143
  25 -13  -4        0.46        0.00     21.37 o   0.46218
  22 -13  -4       17.38        4.02     17.50 o   0.41296
  19 -13  -4      233.48      191.56     40.33 o   0.36752
  16 -13  -4       75.80       55.45     27.73 o   0.32742
 -13  13   4       41.07       33.25     35.11 o   0.29485
 -10  13   4      750.16      635.22     31.15 o   0.27252
  -7  13   4     2719.41     2573.51     83.18 o   0.26306
  -4  13   4     2463.90     2225.21     50.03 o   0.26783
  -1  13   4     1938.38     1836.80     55.72 o   0.28612
   2  13   4      978.86     1134.71     27.84 o   0.31560
   5  13   4      204.98      288.42     27.11 o   0.35346
  -8 -13  -4      471.54      413.37     45.37 o   0.39733
  11  13   4      131.11      129.77     18.62 o   0.44543
 -27  14   4        0.01        0.00     16.21 o   0.49653
  24 -14  -4     1300.64     1134.82     35.41 o   0.44685
  21 -14  -4      127.90      132.04     17.03 o   0.40051
  18 -14  -4     3841.89     3838.84     90.74 o   0.35880
 -15  14   4     1466.16     1636.07     41.18 o   0.32353
 -12  14   4       24.64       15.94     24.71 o   0.29699
  -9  14   4     2119.52     2341.45     54.34 o   0.28166
  -6  14   4     1337.68     1147.79     52.67 o   0.27940
  -3  14   4     6189.46     6512.54     83.94 o   0.29052
   0  14   4     1032.25     1220.18     30.80 o   0.31358
   3  14   4     1752.61     1794.59     36.82 o   0.34622
  -6 -14  -4      722.59      565.78     37.84 o   0.38601
   9  14   4        1.26        4.74     16.73 o   0.43098
  12  14   4       44.82       29.30     17.83 o   0.47966
 -29  15   4       67.69       59.41     18.65 o   0.53105
  26 -15  -4      574.33      518.20     31.24 o   0.48098
  23 -15  -4       34.45       30.26     17.70 o   0.43391
  20 -15  -4      264.96      264.66     45.37 o   0.39090
  17 -15  -4      647.71      539.40     40.33 o   0.35346
 -14  15   4      330.17      448.00     28.53 o   0.32353
 -11  15   4      967.36      995.63     55.45 o   0.30332
  -8  15   4      523.96      374.97     39.44 o   0.29485
  -5  15   4      238.09      253.97     37.57 o   0.29911
  -2  15   4     1049.26     1207.81     29.05 o   0.31560
   1  15   4       46.43       34.38     23.19 o   0.34254
   4  15   4     1340.18     1192.28     39.38 o   0.37772
   7  15   4      388.63      447.76     30.25 o   0.41905
  10  15   4        2.68        7.13     17.98 o   0.46491
  13  15   4       12.36       31.93     16.49 o   0.51408
 -31  16   4      187.00      166.36     18.65 o   0.56570
 -28  16   4       58.42       63.61     16.55 o   0.51531
  25 -16  -4      173.88      155.04     24.32 o   0.46763
  22 -16  -4      326.50      287.75     20.38 o   0.42356
  19 -16  -4      283.97      277.26     47.89 o   0.38437
 -16  16   4      291.79      213.67     35.02 o   0.35167
 -13  16   4      971.03     1150.17     45.70 o   0.32742
 -10  16   4     9245.58     9399.23    133.59 o   0.31358
  -7  16   4      298.83      354.21     35.84 o   0.31156
  -4  16   4     1817.31     1726.19     57.64 o   0.32156
  -1  16   4     3697.69     3560.87     51.71 o   0.34254
   2  16   4      953.24     1055.88     35.12 o   0.37265
   5  16   4        1.42        8.20     22.36 o   0.40989
   8  16   4       38.82       26.99     21.80 o   0.45248
  11  16   4      106.91       75.09     17.69 o   0.49908
  14  16   4       73.96       56.65     16.86 o   0.54865
 -33  17   4       35.86       35.29     17.64 o   0.60046
 -30  17   4       98.94       86.48     19.36 o   0.54980
  27 -17  -4       99.14       95.01     25.17 o   0.50161
  24 -17  -4       38.26       42.38     17.19 o   0.45666
  21 -17  -4      136.83      137.60     19.33 o   0.41602
  18 -17  -4       39.62       17.64     35.29 o   0.38106
 -15  17   4      149.20      112.53     26.82 o   0.35346
 -12  17   4     2476.46     1976.13     90.74 o   0.33507
  -9  17   4     5953.27     5380.03     94.27 o   0.32742
  -6  17   4       26.49       14.91     27.80 o   0.33126
  -3  17   4      105.76      116.86     22.12 o   0.34622
   0  17   4      206.77      253.00     25.15 o   0.37095
   3  17   4       41.52       37.54     16.24 o   0.40366
   6  17   4     1450.41     1454.22     40.53 o   0.44258
   9  17   4      218.09      210.12     24.20 o   0.48622
  12  17   4      152.44      138.63     27.73 o   0.53343
  15  17   4       10.13        2.52     20.16 o   0.58334
 -32  18   4       76.25       79.55     15.75 o   0.58442
 -29  18   4        4.08        3.03     17.56 o   0.53580
  26 -18  -4      117.82      127.97     23.13 o   0.49011
  23 -18  -4      527.86      510.22     23.35 o   0.44827
  20 -18  -4        3.60        4.41     15.88 o   0.41143
 -17  18   4      462.54      486.68     38.75 o   0.38106
 -14  18   4     3935.26     4032.92    123.51 o   0.35880
 -11  18   4     1880.65     2221.30     71.33 o   0.34622
  -8  18   4       14.83       45.06     33.05 o   0.34439
  -5  18   4      404.68      371.77     33.33 o   0.35346
  -2  18   4     1721.69     1757.42     41.26 o   0.37265
   1  18   4      511.50      554.91     19.31 o   0.40051
   4  18   4     1716.02     1649.44     40.53 o   0.43536
   7  18   4       33.35       26.36     22.97 o   0.47569
  10  18   4       35.76       26.87     20.51 o   0.52021
  13  18   4        5.45        0.00     22.69 o   0.56794
  16  18   4        3.22        6.82     11.02 o   0.61813
 -34  19   4       15.21       25.21     12.60 o   0.61916
 -31  19   4       60.30       94.12     16.86 o   0.57016
  28 -19  -4       21.94       32.77     23.62 o   0.52384
  25 -19  -4        0.02        5.64     20.74 o   0.48098
  22 -19  -4      962.98      937.34     26.54 o   0.44258
  19 -19  -4     1089.55     1167.02     25.58 o   0.40989
 -16  19   4     4098.10     3886.73    136.11 o   0.38437
 -13  19   4     2062.41     2036.63     83.18 o   0.36752
 -10  19   4     2462.66     2383.50     71.31 o   0.36056
  -7  19   4     1497.81     1296.99     53.44 o   0.36406
  -4  19   4        8.58        3.02     31.56 o   0.37772
  -1  19   4      278.75      246.12     17.45 o   0.40051
   2  19   4      227.78      211.60     19.63 o   0.43098
   5  19   4      413.41      392.91     26.03 o   0.46763
   8  19   4       34.15       39.46     21.80 o   0.50913
  11  19   4       27.47       37.81     25.21 o   0.55439
  14  19   4        0.29        0.00     15.24 o   0.60257
 -33  20   4        4.12       21.77     13.93 o   0.60467
 -30  20   4        6.48        8.24     16.31 o   0.55781
  27 -20  -4        2.45        7.07     20.68 o   0.51408
  24 -20  -4       23.52       19.47     16.93 o   0.47435
  21 -20  -4        2.87       12.52     16.59 o   0.43971
  18 -20  -4        0.95        5.04     18.27 o   0.41143
 -15  20   4     1727.79     1509.83    105.86 o   0.39090
 -12  20   4       60.24       65.54     47.89 o   0.37939
  -9  20   4      248.97      181.48     47.89 o   0.37772
  -6  20   4       50.36       36.30     36.07 o   0.38601
  -3  20   4      118.11      112.39     15.80 o   0.40366
   0  20   4      442.17      429.91     22.43 o   0.42950
   3  20   4       28.11       20.22     17.14 o   0.46218
   6  20   4       73.35       69.16     24.20 o   0.50035
   9  20   4        0.55        0.00     27.73 o   0.54285
  12  20   4        3.65        7.56     17.64 o   0.58874
 -32  21   4       14.57       15.74     15.75 o   0.59196
  29 -21  -4        9.02       12.60     27.73 o   0.54749
  26 -21  -4        7.12       14.29     17.17 o   0.50663
  23 -21  -4      667.78      633.87     23.78 o   0.47033
  20 -21  -4      158.93      155.52     20.16 o   0.43971
 -17  21   4      953.23     1026.90     26.60 o   0.41602
 -14  21   4     1149.42     1122.24     30.78 o   0.40051
 -11  21   4      706.13      693.16     57.97 o   0.39413
  -8  21   4     1666.50     1599.17     31.94 o   0.39733
  -5  21   4        2.89       17.93     16.08 o   0.40989
  -2  21   4       22.07       13.77     15.39 o   0.43098
   1  21   4      609.59      527.67     25.80 o   0.45943
   4  21   4       19.31       10.66     20.97 o   0.49398
   7  21   4        5.34        0.00     25.21 o   0.53343
  10  21   4        0.49        0.00     20.16 o   0.57679
  13  21   4        1.36       10.08     17.64 o   0.62323
 -34  22   4        3.53        7.56     15.12 o   0.62628
 -31  22   4        5.68        5.91     16.31 o   0.58116
  28 -22  -4       82.66       51.11     25.43 o   0.53933
  25 -22  -4       53.76       62.09     18.45 o   0.50161
  22 -22  -4     1751.15     1674.95     38.29 o   0.46898
  19 -22  -4      745.33      725.44     24.46 o   0.44258
  16 -22  -4      755.20      695.74     26.30 o   0.42356
 -13  22   4       90.55      103.81     27.27 o   0.41296
 -10  22   4      204.71      244.50     20.49 o   0.41143
  -7  22   4       14.85        1.09     17.25 o   0.41905
  -4  22   4        0.30        4.18     14.72 o   0.43536
  -1  22   4       10.35       23.76     16.82 o   0.45943
   2  22   4       15.86       30.25     25.21 o   0.49011
   5  22   4       21.55       17.64     27.73 o   0.52626
   8  22   4       51.08       38.41     18.65 o   0.56682
  11  22   4       10.68        7.37     12.58 o   0.61092
 -33  23   4        2.99        6.15     12.10 o   0.61505
  30 -23  -4       51.61        5.04     27.73 o   0.57238
  27 -23  -4      474.49      517.35     29.68 o   0.53343
  24 -23  -4        2.75        0.92     18.23 o   0.49908
  21 -23  -4     1476.77     1455.33     30.93 o   0.47033
 -18  23   4      498.70      434.62     22.18 o   0.44827
 -15  23   4     6101.71     5888.77     62.48 o   0.43391
 -12  23   4     2049.01     1970.59     43.45 o   0.42803
  -9  23   4      372.40      363.43     22.77 o   0.43098
  -6  23   4       38.76       39.66     17.10 o   0.44258
  -3  23   4       18.32        0.00     15.48 o   0.46218
   0  23   4      205.84      243.13     22.97 o   0.48882
   3  23   4      255.83      245.80     24.01 o   0.52142
   6  23   4       10.22        0.00     17.56 o   0.55894
   9  23   4       13.05       13.22     13.93 o   0.60046
 -32  24   4       13.27        8.73     12.58 o   0.60571
  29 -24  -4        1.21        5.04     25.21 o   0.56570
  26 -24  -4      475.53      433.08     21.74 o   0.52986
  23 -24  -4      353.42      358.43     21.22 o   0.49908
  20 -24  -4      530.93      523.23     27.58 o   0.47435
 -17  24   4        2.37        4.09     18.53 o   0.45666
 -14  24   4     4929.31     4893.47     54.45 o   0.44685
 -11  24   4      158.68      103.34     47.89 o   0.44543
  -8  24   4      447.57      472.57     23.57 o   0.45248
  -5  24   4       82.48       46.38     15.88 o   0.46763
  -2  24   4       28.03       27.73     19.61 o   0.49011
   1  24   4       17.94       13.86     19.61 o   0.51899
   4  24   4       65.50       61.20     19.36 o   0.55325
   7  24   4       20.84       21.94     15.07 o   0.59196
 -31  25   4       27.87       19.18     13.93 o   0.59835
  28 -25  -4       42.81       12.88     20.44 o   0.56120
  25 -25  -4       99.31       86.72     17.69 o   0.52866
  22 -25  -4      192.63      215.17     19.76 o   0.50161
  19 -25  -4      155.66      161.51     18.62 o   0.48098
  16 -25  -4      653.16      612.14     30.14 o   0.46763
  13 -25  -4     2785.26     2782.72     46.24 o   0.46218
 -10  25   4     2529.00     2574.65     49.94 o   0.46491
  -7  25   4       90.21       88.08     18.65 o   0.47569
  -4  25   4       60.03       40.33     17.82 o   0.49398
  -1  25   4        5.54        5.04     18.65 o   0.51899
   2  25   4        0.08        3.42     18.65 o   0.54980
   5  25   4        0.42        5.56     15.07 o   0.58551
  30 -26  -4      116.30       25.21     25.21 o   0.59303
  27 -26  -4        0.00        1.66     14.73 o   0.55894
  24 -26  -4     1712.29     1731.31     29.46 o   0.52986
  21 -26  -4       86.27      120.39     18.29 o   0.50663
  18 -26  -4     1278.67     1435.28     37.30 o   0.49011
  15 -26  -4        9.72       19.36     22.23 o   0.48098
  12 -26  -4      568.84      564.61     40.33 o   0.47966
  -9  26   4       85.81       85.70     25.21 o   0.48622
  -6  26   4       12.81        5.04     25.21 o   0.50035
  -3  26   4       39.45       27.73     17.82 o   0.52142
   0  26   4       19.30       11.54     16.86 o   0.54865
   3  26   4       11.28        0.00     15.07 o   0.58116
   6  26   4        1.70        7.56     12.60 o   0.61813
  32 -27  -4        4.94        7.56     15.12 o   0.62526
  29 -27  -4      204.19       78.14     25.21 o   0.58982
  26 -27  -4      324.82      286.61     21.80 o   0.55894
  23 -27  -4      626.19      608.77     22.10 o   0.53343
  20 -27  -4      148.69      120.54     18.81 o   0.51408
  17 -27  -4       44.43       47.29     22.23 o   0.50161
  14 -27  -4     1099.52     1051.08     32.08 o   0.49653
  11 -27  -4      442.64      420.94     35.29 o   0.49908
  -8  27   4       23.38       12.60     22.69 o   0.50913
  -5  27   4       29.97       30.25     25.21 o   0.52626
  -2  27   4       48.85       40.33     22.69 o   0.54980
   1  27   4        8.28        7.56     14.26 o   0.57898
   4  27   4       14.17       12.60     12.60 o   0.61299
 -31  28   4       92.05       74.70     10.26 o   0.62120
  28 -28  -4        9.22        3.78     16.04 o   0.58874
  25 -28  -4      274.91      282.64     17.34 o   0.56120
  22 -28  -4        1.49        1.78     14.99 o   0.53933
  19 -28  -4      252.13      204.17     23.17 o   0.52384
  16 -28  -4      231.65      205.29     24.01 o   0.51531
  13 -28  -4      143.91      129.81     21.39 o   0.51408
  10 -28  -4      444.33      380.61     32.77 o   0.52021
  -7  28   4        0.34        5.04     22.69 o   0.53343
  -4  28   4      155.44      120.99     25.21 o   0.55325
  -1  28   4       32.78       17.64     20.16 o   0.57898
   2  28   4       20.57        7.56     15.12 o   0.60988
 -30  29   4       41.73       42.40      9.68 o   0.61916
  27 -29  -4      181.48      204.43     16.86 o   0.58982
  24 -29  -4        0.06        3.59     13.53 o   0.56570
  21 -29  -4        5.44        0.00     17.82 o   0.54749
  18 -29  -4       70.96       48.33     20.44 o   0.53580
  15 -29  -4      425.14      406.32     24.01 o   0.53105
  12 -29  -4      191.40      182.74     19.61 o   0.53343
   9 -29  -4        0.00        0.00     22.69 o   0.54285
   6 -29  -4       23.12       22.69     22.69 o   0.55894
  29 -30  -4       89.24       83.18     15.12 o   0.61916
  26 -30  -4       87.38      112.71     12.07 o   0.59303
  23 -30  -4       41.13       39.07     16.04 o   0.57238
  20 -30  -4      236.68      241.48     20.44 o   0.55781
  17 -30  -4      251.20      220.66     20.44 o   0.54980
  14 -30  -4      117.68      114.03     18.65 o   0.54865
  11 -30  -4      348.19      302.47     19.61 o   0.55439
   8 -30  -4      140.75      136.11     16.04 o   0.56682
   5 -30  -4        6.84        2.52     17.64 o   0.58551
   2 -30  -4        0.05        0.00     17.64 o   0.60988
  25 -31  -4        2.83        1.26     12.48 o   0.59835
  22 -31  -4      151.43      150.57     16.86 o   0.58116
  19 -31  -4       14.67       11.34     16.04 o   0.57016
  16 -31  -4        0.63        2.52     16.04 o   0.56570
  13 -31  -4       11.10        7.04     15.07 o   0.56794
  10 -31  -4       69.45       86.29     15.07 o   0.57679
   7 -31  -4        1.02        0.00     12.48 o   0.59196
   4 -31  -4        0.18        8.93      9.68 o   0.61299
  24 -32  -4        1.92        0.00     11.48 o   0.60571
  21 -32  -4      159.66      187.92     16.86 o   0.59196
  18 -32  -4        3.45        3.34     15.07 o   0.58442
  15 -32  -4       99.97      103.93     15.07 o   0.58334
  12 -32  -4       27.09       40.24     13.28 o   0.58874
   9 -32  -4       10.36        8.93     11.48 o   0.60046
   6 -32  -4       93.90       99.97     10.26 o   0.61813
  23 -33  -4        2.11        2.98      9.68 o   0.61505
  20 -33  -4      169.36      179.63     13.28 o   0.60467
  17 -33  -4       25.39       33.01     13.28 o   0.60046
  14 -33  -4       34.89       40.33     12.48 o   0.60257
  11 -33  -4        0.34        0.00     11.48 o   0.61092
   8 -33  -4       25.89       22.69     12.60 o   0.62526
  22 -34  -4        0.20        0.00     12.60 o   0.62628
  19 -34  -4       49.09       40.33      9.68 o   0.61916
  16 -34  -4        0.00        1.49      9.68 o   0.61813
  13 -34  -4        2.61        5.04     12.60 o   0.62323
   0   1   5    15242.78    11899.71     83.86 o   0.15734
  -2   2   5       58.71      325.47     31.95 o   0.16131
   1   2   5    20326.73    18639.68     63.50 o   0.16519
  -4   3   5      409.28      500.06     32.57 o   0.17269
  -1   3   5     2796.86     1956.19     64.20 o   0.16519
   2   3   5     7720.94     8725.52     64.16 o   0.17988
  -6   4   5      316.97      428.29     26.61 o   0.19015
  -3   4   5    26179.44    24344.09    109.08 o   0.17269
   0   4   5    16701.31    19871.88    124.10 o   0.17632
   3   4   5       11.07       43.10     34.23 o   0.19989
  -8   5   5     6540.47     6017.62     36.59 o   0.21219
  -5   5   5     6931.47     7938.66     31.93 o   0.18679
  -2   5   5        5.76      240.71     49.81 o   0.17988
   1   5   5    70849.29    59288.77     94.63 o   0.19345
   4   5   5     4164.52     3591.53     42.63 o   0.22381
 -10   6   5     4361.83     4767.48     44.61 o   0.23754
  -7   6   5     2540.07     2652.91     37.43 o   0.20613
  -4   6   5    31979.92    32357.34    129.20 o   0.19015
  -1   6   5    17850.80    18525.06     60.64 o   0.19345
  -2  -6  -5      559.76      491.51     57.97 o   0.21515
   5   6   5     6368.85     6409.30     77.40 o   0.25052
  12  -7  -5     1328.88     1809.77     75.62 o   0.26525
  -9   7   5      350.09      477.65     32.08 o   0.22940
  -6   7   5        5.41        9.05     29.37 o   0.20613
  -3   7   5    33108.45    33832.02    127.87 o   0.19989
   0  -7  -5    42196.54    39941.08    390.69 o   0.21219
   3   7   5      109.01       72.58     21.13 o   0.24019
   6   7   5     1568.67     1417.99     28.81 o   0.27921
  14  -8  -5     4453.52     4716.00    123.51 o   0.29466
 -11   8   5     1566.05     1270.37     35.65 o   0.25552
  -8   8   5     8096.35     9906.50     87.89 o   0.22662
  -5   8   5     2860.74     2718.69     49.66 o   0.21219
  -2   8   5     1270.20     1068.72     35.29 o   0.21515
   1   8   5      558.44      765.29     43.05 o   0.23486
   4   8   5     3095.54     3254.89     60.96 o   0.26763
  -7  -8  -5     1165.17      965.38     70.58 o   0.30934
  16  -9  -5      881.58      972.94     73.10 o   0.32531
 -13   9   5     2573.23     2754.25     66.82 o   0.28371
 -10   9   5     5056.75     5884.68     77.52 o   0.25052
  -7   9   5     2506.03     3063.32     52.01 o   0.22940
  -4   9   5    30925.50    34471.41    247.02 o   0.22381
  -1   9   5    14593.19    13684.34    112.29 o   0.23486
   2   9   5     2909.44     3274.39     60.15 o   0.26043
   5   9   5      484.65      596.90     33.05 o   0.29681
  -8  -9  -5       61.63       95.78     52.93 o   0.34053
 -18  10   5      343.76      368.03     31.43 o   0.35688
 -15  10   5    13864.11    14582.52    148.82 o   0.31341
 -12  10   5    10026.80    10232.29    108.72 o   0.27693
  -9  10   5     7465.29     8802.31     78.94 o   0.25052
  -6  10   5    17512.09    17286.12    176.44 o   0.23754
  -3  10   5    24715.12    24411.79    178.96 o   0.24019
   0  10   5     2135.48     2096.30     36.29 o   0.25799
   3  10   5     8818.65     8663.67    103.75 o   0.28814
   6  10   5     1408.20     1525.99     45.39 o   0.32725
  -9 -10  -5     2100.92     2102.70     59.54 o   0.37251
  20 -11  -5       21.27        7.56     32.77 o   0.38914
 -17  11   5     3687.08     3804.31     89.99 o   0.34423
 -14  11   5     1504.90     2047.62     50.80 o   0.30522
 -11  11   5     4635.57     5245.32     53.47 o   0.27464
  -8  11   5      454.05      653.66     25.80 o   0.25552
  -5  11   5     4578.05     5108.18     78.10 o   0.25052
  -2  11   5      712.24     1024.74     43.81 o   0.26043
   1  11   5     1274.91     1284.49     40.58 o   0.28371
   4  11   5      147.44      113.56     28.91 o   0.31743
  -7 -11  -5      416.96      275.78     32.42 o   0.35865
  10  11   5      214.73      179.50     18.74 o   0.40509
 -22  12   5       14.61       10.94     17.70 o   0.42194
  19 -12  -5      232.68      259.62     45.37 o   0.37589
 -16  12   5     6831.85     8156.59    158.80 o   0.33491
 -13  12   5       57.69      119.25     29.05 o   0.30104
 -10  12   5     4386.16     4193.54     77.88 o   0.27693
  -7  12   5      489.21      525.26     34.45 o   0.26525
  -4  12   5     1164.56      973.09     46.53 o   0.26763
  -1  12   5     7800.44     8059.25     96.60 o   0.28371
   2  12   5     7853.39     7858.17     98.84 o   0.31139
   5  12   5       84.94       89.20     28.53 o   0.34789
  -8 -12  -5      364.96      340.28     42.85 o   0.39077
 -11 -12  -5      480.32      404.52     27.47 o   0.43814
  24 -13  -5       93.88       71.41     24.71 o   0.45516
 -21  13   5      178.03      163.81     15.67 o   0.40821
  18 -13  -5       46.04       65.54     37.81 o   0.36565
 -15  13   5      592.65      564.15     41.18 o   0.32918
 -12  13   5     3557.76     3819.98     64.89 o   0.30104
  -9  13   5      342.62      423.46     32.08 o   0.28371
  -6  13   5       23.69        0.00     35.29 o   0.27921
  -3  13   5     4882.57     5157.23     88.96 o   0.28814
   0  13   5       11.88       55.96     29.31 o   0.30934
   3  13   5     1823.75     1864.95     55.72 o   0.34053
  -6 -13  -5      125.74      156.41     35.43 o   0.37925
   9  13   5      196.54      176.23     17.69 o   0.42344
  12  13   5      246.17      202.47     19.47 o   0.47156
 -26  14   5       22.11       34.53     16.49 o   0.48871
  23 -14  -5      627.75      541.97     27.42 o   0.44102
  20 -14  -5      804.71      835.27     37.30 o   0.39720
  17 -14  -5     4680.11     4597.53    105.86 o   0.35865
 -14  14   5      918.89      930.80     55.95 o   0.32725
 -11  14   5       85.23       49.21     26.03 o   0.30522
  -8  14   5      146.80       78.14     42.85 o   0.29466
  -5  14   5     1553.72     1381.51     50.03 o   0.29681
  -2  14   5     5768.60     6353.37     82.02 o   0.31139
   1  14   5      277.83      264.51     35.02 o   0.33679
   4  14   5      545.49      583.15     32.31 o   0.37081
   7  14   5       79.85       97.17     22.36 o   0.41130
  10  14   5      392.40      390.43     21.46 o   0.45655
  13  14   5      195.16      181.17     18.90 o   0.50528
 -28  15   5      139.23      113.79     17.23 o   0.52253
  25 -15  -5        0.02        0.00     24.71 o   0.47424
  22 -15  -5       39.08       21.60     18.62 o   0.42938
  19 -15  -5      488.72      463.79     50.41 o   0.38914
 -16  15   5     1093.88     1090.25     44.66 o   0.35510
 -13  15   5      267.73      335.24     52.93 o   0.32918
 -10  15   5        2.36       21.41     26.56 o   0.31341
  -7  15   5     1539.62     1630.86     61.09 o   0.30934
  -4  15   5       22.43       23.09     29.90 o   0.31743
  -1  15   5     2574.22     2881.92     72.52 o   0.33679
   2  15   5     1076.73     1130.11     33.06 o   0.36565
   5  15   5       86.20       41.52     16.49 o   0.40195
   8  15   5       95.13       77.84     22.97 o   0.44389
  11  15   5        0.00        6.42     16.73 o   0.49000
  14  15   5       14.94       10.08     17.82 o   0.53923
 -30  16   5        0.02        0.00     16.86 o   0.55657
 -27  16   5       55.90       86.75     17.10 o   0.50778
  24 -16  -5      190.27      179.16     23.49 o   0.46206
  21 -16  -5       19.80       25.50     16.21 o   0.42044
  18 -16  -5      860.95      854.48     47.89 o   0.38423
 -15  16   5     1013.76      900.23     41.94 o   0.35510
 -12  16   5       18.59        0.00     45.37 o   0.33491
  -9  16   5      422.15      267.18     40.33 o   0.32531
  -6  16   5      865.19      736.68     42.60 o   0.32725
  -3  16   5      519.56      636.08     38.90 o   0.34053
   0  16   5      985.08     1031.44     32.66 o   0.36391
   3  16   5       19.18       18.69     25.80 o   0.39560
   6  16   5      638.07      493.07     29.68 o   0.43378
   9  16   5      198.69      192.34     25.17 o   0.47690
  12  16   5      117.12      159.43     18.45 o   0.52374
  15  16   5       10.10        7.56     16.04 o   0.57339
 -32  17   5        5.57        7.60     13.93 o   0.59080
 -29  17   5       44.65       38.77     18.65 o   0.54158
  26 -17  -5       95.10       70.33     23.28 o   0.49515
  23 -17  -5      171.66      150.12     19.34 o   0.45237
  20 -17  -5        4.10        4.84     24.20 o   0.41437
 -17  17   5      224.18      198.12     33.82 o   0.38258
 -14  17   5     1149.34     1392.05     41.50 o   0.35865
 -11  17   5     1617.80     1557.72     75.62 o   0.34423
  -8  17   5       75.08       74.81     32.33 o   0.34053
  -5  17   5       72.15       61.34     35.58 o   0.34789
  -2  17   5       18.03       22.09     21.76 o   0.36565
   1  17   5      346.42      349.76     33.72 o   0.39238
   4  17   5      147.79      152.87     22.97 o   0.42642
   7  17   5       13.52        8.20     22.36 o   0.46616
  10  17   5       56.55       39.46     22.36 o   0.51027
  13  17   5      203.37      269.70     27.73 o   0.55771
  16  17   5       15.82       19.37     11.47 o   0.60771
 -34  18   5        1.73        7.56     17.64 o   0.62518
 -31  18   5       28.78       25.51     15.75 o   0.57560
 -28  18   5       47.47       79.50     19.36 o   0.52856
  25 -18  -5       21.04       11.89     22.59 o   0.48481
  22 -18  -5      509.11      469.66     22.71 o   0.44531
  19 -18  -5     1492.02     1576.31     37.71 o   0.41130
 -16  18   5      344.54      319.65     36.97 o   0.38423
 -13  18   5      800.97      811.63     68.06 o   0.36565
 -10  18   5        5.28       10.13     34.75 o   0.35688
  -7  18   5      552.70      639.88     44.25 o   0.35865
  -4  18   5     1976.93     2008.68     63.34 o   0.37081
  -1  18   5     1181.63     1096.61     40.88 o   0.39238
   2  18   5     1023.12      966.36     25.57 o   0.42194
   5  18   5       83.57       64.63     24.20 o   0.45793
   8  18   5        0.83        0.00     21.17 o   0.49897
  11  18   5        8.42        0.00     25.21 o   0.54391
  14  18   5       19.99       30.25     17.64 o   0.59187
 -33  19   5        0.41        0.00     15.12 o   0.60979
 -30  19   5       40.74       20.65     17.56 o   0.56224
  27 -19  -5      211.95      216.11     26.03 o   0.51766
  24 -19  -5       96.00      104.18     18.16 o   0.47690
  21 -19  -5      223.04      237.94     20.19 o   0.44102
  18 -19  -5      641.30      662.75     35.58 o   0.41130
 -15  19   5     3493.00     3395.22    118.47 o   0.38914
 -12  19   5        0.02        0.00     42.37 o   0.37589
  -9  19   5       83.52       77.37     34.23 o   0.37251
  -6  19   5        4.01       29.08     35.02 o   0.37925
  -3  19   5       63.15       57.77     22.97 o   0.39560
   0  19   5       52.23       52.94     15.26 o   0.42044
   3  19   5      455.80      409.55     28.41 o   0.45237
   6  19   5      232.97      254.67     26.03 o   0.49000
   9  19   5       61.62       75.62     27.73 o   0.53214
  12  19   5       31.64       50.41     20.16 o   0.57779
  15  19   5        0.45        5.04     17.64 o   0.62619
 -32  20   5        6.37        9.75     13.93 o   0.59614
 -29  20   5       35.00       37.81     18.15 o   0.55086
  26 -20  -5      104.48      135.58     22.39 o   0.50902
  23 -20  -5       51.64       31.55     17.39 o   0.47156
  20 -20  -5        5.34        2.63     15.74 o   0.43958
 -17  20   5      512.00      483.92     29.35 o   0.41437
 -14  20   5      206.37      169.76     25.01 o   0.39720
 -11  20   5        8.01        5.04     45.37 o   0.38914
  -8  20   5     3830.43     3777.21     86.73 o   0.39077
  -5  20   5      252.31      237.75     16.75 o   0.40195
  -2  20   5        8.06       17.48     15.78 o   0.42194
   1  20   5      252.68      220.29     22.85 o   0.44956
   4  20   5      117.99       96.36     20.97 o   0.48350
   7  20   5       14.47        2.52     25.21 o   0.52253
  10  20   5        0.32       12.60     20.16 o   0.56561
  13  20   5        0.87        2.38     11.02 o   0.61187
 -31  21   5        0.55        0.00     14.45 o   0.58433
  28 -21  -5        0.49       17.64     30.25 o   0.54158
  25 -21  -5      187.14      162.15     18.37 o   0.50276
  22 -21  -5        0.05        5.96     19.07 o   0.46887
  19 -21  -5       32.56       64.25     19.83 o   0.44102
 -16  21   5     5408.38     5425.86     76.18 o   0.42044
 -13  21   5     6091.04     5795.48     59.07 o   0.40821
 -10  21   5       20.79        4.37     22.31 o   0.40509
  -7  21   5      108.33      143.71     16.67 o   0.41130
  -4  21   5      124.14      114.66     16.52 o   0.42642
  -1  21   5       59.79       59.61     18.61 o   0.44956
   2  21   5      117.14      120.99     27.73 o   0.47955
   5  21   5        3.89       12.69     21.37 o   0.51521
   8  21   5        3.74        3.27     18.65 o   0.55544
  11  21   5       21.54       36.01     14.89 o   0.59932
 -33  22   5       16.27       23.69     13.28 o   0.61805
 -30  22   5        4.05        3.30     16.31 o   0.57449
  27 -22  -5      448.57      383.08     28.41 o   0.53452
  24 -22  -5      339.21      339.38     21.87 o   0.49897
  21 -22  -5      565.07      552.11     24.46 o   0.46887
 -18  22   5     1381.47     1331.58     29.79 o   0.44531
 -15  22   5     2220.17     2173.76     42.29 o   0.42938
 -12  22   5       70.64       20.04     28.21 o   0.42194
  -9  22   5     2790.58     2930.04     53.44 o   0.42344
  -6  22   5       76.58       64.57     15.35 o   0.43378
  -3  22   5       33.14       43.89     16.73 o   0.45237
   0  22   5        0.54        0.00     19.98 o   0.47823
   3  22   5       37.73       50.01     21.17 o   0.51027
   6  22   5        7.10        9.20     18.65 o   0.54740
   9  22   5        5.05       10.84     14.45 o   0.58865
 -32  23   5        6.60        0.00     12.58 o   0.60771
  29 -23  -5      162.74      156.28     32.77 o   0.56672
  26 -23  -5      150.58      141.74     17.46 o   0.52975
  23 -23  -5      373.96      303.46     22.13 o   0.49770
  20 -23  -5     1098.07     1083.68     29.19 o   0.47156
 -17  23   5       77.38       63.10     19.21 o   0.45237
 -14  23   5       12.36       12.04     21.85 o   0.44102
 -11  23   5     4270.04     3734.57     61.28 o   0.43814
  -8  23   5      298.81      272.83     19.18 o   0.44389
  -5  23   5        0.98        6.63     17.25 o   0.45793
  -2  23   5       35.26       22.35     19.36 o   0.47955
   1  23   5        0.48       16.29     19.98 o   0.50778
   4  23   5      120.76      115.95     19.36 o   0.54158
   7  23   5       16.42       18.90     16.31 o   0.57998
  10  23   5        9.22       22.69     17.64 o   0.62213
 -31  24   5        1.19        0.00     12.97 o   0.59932
  28 -24  -5       63.57       25.21     30.25 o   0.56111
  25 -24  -5        1.94        2.32     15.40 o   0.52736
  22 -24  -5     1172.71     1189.83     28.07 o   0.49897
  19 -24  -5       28.65       15.13     18.23 o   0.47690
 -16  24   5     3925.57     4084.00     51.34 o   0.46206
 -13  24   5      494.92      530.21     25.69 o   0.45516
 -10  24   5       14.40       32.77     47.89 o   0.45655
  -7  24   5       29.17       27.56     16.25 o   0.46616
  -4  24   5       18.09        7.55     17.56 o   0.48350
  -1  24   5      247.85      245.76     21.39 o   0.50778
   2  24   5       67.77       72.31     19.36 o   0.53806
   5  24   5        1.20        1.74     16.31 o   0.57339
   8  24   5       26.58       25.83     10.69 o   0.61290
 -30  25   5        0.01        0.00     13.93 o   0.59294
  27 -25  -5      591.29      464.12     26.56 o   0.55771
  24 -25  -5       70.08       90.71     17.98 o   0.52736
  21 -25  -5      331.11      313.02     19.76 o   0.50276
 -18  25   5      161.29      142.80     19.16 o   0.48481
 -15  25   5      224.13      295.18     25.42 o   0.47424
 -12  25   5     4484.46     4403.23     64.84 o   0.47156
  -9  25   5      299.11      232.23     23.12 o   0.47690
  -6  25   5       21.30       19.57     16.86 o   0.49000
  -3  25   5      328.89      268.83     20.44 o   0.51027
   0  25   5        0.96        1.26     17.82 o   0.53688
   3  25   5        4.86        4.61     15.75 o   0.56895
   6  25   5        7.87        4.84     12.10 o   0.60562
  32 -26  -5        2.03       10.08     17.64 o   0.62518
  29 -26  -5        3.77        2.52     22.69 o   0.58865
  26 -26  -5        5.70        4.18     14.73 o   0.55657
  23 -26  -5      132.02      177.12     18.29 o   0.52975
  20 -26  -5      580.34      588.21     22.68 o   0.50902
  17 -26  -5      960.34      925.87     32.94 o   0.49515
 -14  26   5      914.14      951.08     29.81 o   0.48871
 -11  26   5        4.86       16.29     25.17 o   0.49000
  -8  26   5      130.45      138.63     25.21 o   0.49897
  -5  26   5       12.69        2.79     16.86 o   0.51521
  -2  26   5      232.23      296.17     19.61 o   0.53806
   1  26   5       33.47       36.11     15.07 o   0.56672
   4  26   5        4.38        6.79     11.48 o   0.60037
  31 -27  -5        2.40        0.00     17.64 o   0.62009
  28 -27  -5        5.85        1.26     16.04 o   0.58650
  25 -27  -5      557.97      610.71     24.76 o   0.55771
  22 -27  -5       70.35       65.05     16.93 o   0.53452
  19 -27  -5      218.66      241.11     19.85 o   0.51766
  16 -27  -5      162.76      192.92     24.01 o   0.50778
  13 -27  -5       44.40       46.63     19.61 o   0.50528
  10 -27  -5      200.62      184.00     27.73 o   0.51027
  -4  27   5       32.34       31.51     16.04 o   0.54158
  -1  27   5       76.82       67.24     15.07 o   0.56672
   2  27   5        2.85        6.79     11.48 o   0.59720
  30 -28  -5      128.24       27.73     17.64 o   0.61702
  27 -28  -5       61.29       28.39     15.07 o   0.58650
  24 -28  -5      132.69      145.35     16.01 o   0.56111
  21 -28  -5      175.83      203.38     16.93 o   0.54158
  18 -28  -5       14.09       20.22     20.44 o   0.52856
  15 -28  -5      848.36      828.01     28.52 o   0.52253
  12 -28  -5      139.38      157.21     20.44 o   0.52374
   9 -28  -5       22.71       12.60     22.69 o   0.53214
  -3  28   5        0.44        0.00     20.16 o   0.56895
  -3 -28  -5       10.14        7.56     12.60 o   0.62821
  29 -29  -5        9.28       12.60     15.12 o   0.61599
  26 -29  -5      140.42      130.45     12.55 o   0.58865
  23 -29  -5       50.55       51.97     14.01 o   0.56672
  20 -29  -5      313.36      356.66     21.39 o   0.55086
  17 -29  -5      246.54      236.93     21.39 o   0.54158
  14 -29  -5       17.70        6.30     17.82 o   0.53923
  11 -29  -5        2.20        1.39     16.86 o   0.54391
   8 -29  -5        2.06        2.52     14.26 o   0.55544
   5 -29  -5        5.33       10.08     20.16 o   0.57339
   2 -29  -5       12.83        0.00     17.64 o   0.59720
  -1 -29  -5       15.86       10.08     15.12 o   0.62619
  28 -30  -5       12.33        0.00     12.60 o   0.61702
  25 -30  -5       28.46       45.63     11.46 o   0.59294
  22 -30  -5        5.38        9.56     15.07 o   0.57449
  19 -30  -5      252.72      265.48     20.44 o   0.56224
  16 -30  -5       95.53       88.25     17.56 o   0.55657
  13 -30  -5       14.99        5.04     16.04 o   0.55771
  10 -30  -5      108.73      110.91     16.04 o   0.56561
   7 -30  -5       13.88       12.18     13.28 o   0.57998
   4 -30  -5       22.20       28.29     11.48 o   0.60037
   1 -30  -5        2.19       12.60     12.60 o   0.62619
  24 -31  -5       71.77       75.29     13.93 o   0.59932
  21 -31  -5      109.77      137.53     15.75 o   0.58433
  18 -31  -5       27.99       14.82     15.75 o   0.57560
  15 -31  -5       67.53       57.38     15.07 o   0.57339
  12 -31  -5       37.53       41.59     14.26 o   0.57779
   9 -31  -5       43.74       40.33     13.28 o   0.58865
   6 -31  -5       69.40       68.44     11.48 o   0.60562
   3 -31  -5        0.00       10.08     12.60 o   0.62821
  23 -32  -5       45.66       36.70     12.10 o   0.60771
  20 -32  -5       57.82       57.30     13.28 o   0.59614
  17 -32  -5        3.35        7.14     13.28 o   0.59080
  14 -32  -5       26.05       23.02     13.28 o   0.59187
  11 -32  -5        0.08        1.07     11.48 o   0.59932
   8 -32  -5       47.38       47.04     10.26 o   0.61290
   5 -32  -5        2.19        2.52     12.60 o   0.63223
  22 -33  -5       28.42       17.64     15.12 o   0.61805
  19 -33  -5       65.30       66.99     11.48 o   0.60979
  16 -33  -5       31.40       31.95     10.26 o   0.60771
  13 -33  -5       32.67       29.46     10.26 o   0.61187
  10 -33  -5        1.99        2.52     15.12 o   0.62213
  21 -34  -5       49.95       32.77     12.60 o   0.63022
  18 -34  -5       45.78       42.85     12.60 o   0.62518
  15 -34  -5        0.06        5.04     12.60 o   0.62619
   0   0   6     1771.43     1759.36     88.22 o   0.18719
   1   1   6     1208.83     2190.39     26.57 o   0.19054
  -1   2   6      371.51      238.96     17.91 o   0.19054
   2   2   6    13573.65    14326.08     53.31 o   0.20027
  -3   3   6     2308.69     2985.65     23.57 o   0.19708
   0   3   6      613.94      624.87     37.42 o   0.19708
   3   3   6    34319.09    35692.94    151.10 o   0.21550
  -5   4   6       26.03       16.23     16.66 o   0.20954
  -2   4   6     7906.34     9057.68     57.74 o   0.20027
   1   4   6      264.91      269.55     19.45 o   0.20954
   4   4   6    17318.38    16890.85    120.59 o   0.23518
  -7   5   6      188.02      179.87     17.59 o   0.22695
  -4   5   6     1330.93      595.09     20.38 o   0.20954
  -1   5   6    21905.93    20060.95     83.69 o   0.20954
   2   5   6     3216.42     3544.64     26.52 o   0.22695
   5   5   6      276.74      196.14     18.43 o   0.25828
  -9   6   6      628.74      583.63     20.02 o   0.24828
  -6   6   6    45920.21    44196.22    220.37 o   0.22415
  -3   6   6      826.58      649.77     41.18 o   0.21550
   0   6   6     3725.24     2949.08    118.47 o   0.22415
  -3  -6  -6     1983.18     2220.63     85.70 o   0.24828
   6   6   6       26.63       71.37     20.05 o   0.28398
 -11   7   6      309.12      277.45     28.41 o   0.27260
  -8   7   6        8.06      100.26     18.84 o   0.24312
  -5   7   6    31833.21    33757.35    147.69 o   0.22695
  -2   7   6    70407.05    76021.23    184.43 o   0.22695
  -1  -7  -6      275.44      526.80     98.30 o   0.24312
   4   7   6      702.04      720.55     27.46 o   0.27260
  -7  -7  -6      163.84      100.82     52.93 o   0.31163
 -13   8   6       66.73       95.78     37.43 o   0.29918
 -10   8   6     2730.36     2737.97     61.32 o   0.26554
  -7   8   6    49050.74    57796.37    253.99 o   0.24312
  -4   8   6     1058.34     1487.14     29.36 o   0.23518
   2   8   6     2825.64     2686.94     58.62 o   0.26554
   5   8   6      279.32      173.73     23.12 o   0.29918
   8   8   6     1025.40      866.88     56.12 o   0.34075
 -15   9   6      402.89      439.14     41.86 o   0.32748
 -12   9   6      103.35       80.20     29.05 o   0.29059
  -9   9   6     4935.04     5127.15     87.89 o   0.26314
  -6   9   6     8872.30    10188.09     93.84 o   0.24828
  -3   9   6    15643.24    18130.52    236.93 o   0.24828
   0   9   6     1088.95     1129.90     46.23 o   0.26314
   3   9   6     6881.84     7105.40     85.58 o   0.29059
   6   9   6      772.12      881.56     36.97 o   0.32748
   9   9   6      764.52      811.07     52.56 o   0.37101
 -17  10   6        4.68        6.90     37.30 o   0.35709
 -14  10   6     3450.06     3262.99     77.52 o   0.31767
 -11  10   6     6215.43     7240.89     92.63 o   0.28620
  -8  10   6    10900.34    11700.14    115.51 o   0.26554
  -5  10   6      591.06      705.76     42.85 o   0.25828
  -2  10   6     4663.40     3863.13     69.65 o   0.26554
   1  10   6     2151.22     2070.35     57.62 o   0.28620
   4  10   6        0.18        3.41     27.46 o   0.31767
  -7 -10  -6      113.27       35.29     55.45 o   0.35709
  10  10   6        0.18       15.80     23.62 o   0.40214
 -19  11   6        0.63       28.23     36.07 o   0.38770
 -16  11   6     2495.22     2370.87     51.32 o   0.34628
 -13  11   6     3330.62     3704.87     88.10 o   0.31163
 -10  11   6     8712.47     9444.26    121.61 o   0.28620
  -7  11   6     4763.15     5068.88    120.99 o   0.27260
  -4  11   6     1832.77     1570.32     55.45 o   0.27260
  -1  11   6     9597.79     9715.86    109.77 o   0.28620
   2  11   6      968.31      879.46     38.90 o   0.31163
   5  11   6     5154.33     5531.29     74.03 o   0.34628
  -8 -11  -6       10.36       16.62     33.05 o   0.38770
  11  11   6       52.35       54.17     18.74 o   0.43396
 -21  12   6       21.80       16.34     17.89 o   0.41911
 -18  12   6      473.88      488.99     75.62 o   0.37610
 -15  12   6     3725.93     4126.33     62.33 o   0.33889
 -12  12   6     1147.66     1207.91     59.89 o   0.30959
  -9  12   6     4658.07     4434.99     82.86 o   0.29059
  -6  12   6       13.15       25.21     24.95 o   0.28398
  -3  12   6     9891.14    10345.71    104.15 o   0.29059
   0  12   6      638.04      534.51     43.45 o   0.30959
   3  12   6     1953.77     2028.37     51.52 o   0.33889
  -6 -12  -6      481.84      544.44     78.14 o   0.37609
   9  12   6      276.67      258.16     20.49 o   0.41911
  12  12   6      173.72      143.75     18.62 o   0.46632
 -23  13   6     1682.97     1654.02     30.93 o   0.45113
 -20  13   6      792.10      746.27     25.36 o   0.40684
 -17  13   6       28.02        0.00     65.54 o   0.36758
 -14  13   6      181.60      302.95     32.94 o   0.33513
 -11  13   6      504.16      446.31     27.58 o   0.31163
  -8  13   6     1600.43     1530.78     50.59 o   0.29918
  -5  13   6      892.00      758.60     53.48 o   0.29918
  -2  13   6     5560.01     5789.90     90.40 o   0.31163
   1  13   6     5051.76     5183.67     81.66 o   0.33513
   4  13   6      327.92      418.43     32.75 o   0.36758
   7  13   6      605.33      625.57     33.30 o   0.40684
  10  13   6      179.90      145.14     19.73 o   0.45113
  13  13   6      112.74      132.02     17.98 o   0.49912
 -25  14   6      245.05      267.61     19.73 o   0.48365
 -22  14   6     1170.58     1242.66     22.90 o   0.43831
  19 -14  -6     4390.11     4623.49     55.48 o   0.39739
 -16  14   6     1469.16     1305.66     78.14 o   0.36237
 -13  14   6     1323.39     1453.08     55.17 o   0.33513
 -10  14   6      251.53      226.85     28.52 o   0.31767
  -7  14   6       86.88       45.37     35.29 o   0.31163
  -4  14   6     1107.40      878.09     49.82 o   0.31767
  -1  14   6      343.62      280.79     38.33 o   0.33513
   2  14   6       94.05       75.99     30.79 o   0.36237
   5  14   6       29.87       27.73     19.76 o   0.39739
   8  14   6      675.79      721.39     30.25 o   0.43831
  11  14   6      403.62      423.77     22.13 o   0.48365
  14  14   6       38.49       35.95     19.36 o   0.53228
 -27  15   6      152.71      144.62     18.98 o   0.51658
  24 -15  -6     1274.26     1234.63     39.96 o   0.47038
 -21  15   6     2768.89     2641.47     39.53 o   0.42808
  18 -15  -6     1187.65     1194.75     65.54 o   0.39096
 -15  15   6       32.56       32.77     50.41 o   0.36062
 -12  15   6        6.08       13.94     29.37 o   0.33889
  -9  15   6      469.37      320.11     40.33 o   0.32748
  -6  15   6        3.82        6.05     33.82 o   0.32748
  -3  15   6     5129.05     4460.31     78.47 o   0.33889
   0  15   6      492.65      403.22     40.10 o   0.36062
   3  15   6       52.60       44.85     25.43 o   0.39096
   6  15   6      174.18      232.88     23.62 o   0.42808
   9  15   6      315.96      345.03     26.56 o   0.47038
  12  15   6       70.33       56.70     17.63 o   0.51658
  15  15   6        2.14        1.41     15.07 o   0.56574
 -29  16   6        2.47        6.04     17.56 o   0.54984
 -26  16   6       15.94       12.15     16.49 o   0.50291
 -23  16   6      209.05      194.13     15.86 o   0.45948
 -20  16   6       18.76       29.20     18.02 o   0.42061
 -17  16   6      517.74      537.60     40.46 o   0.38770
 -14  16   6      217.94      209.21     47.89 o   0.36237
 -11  16   6      508.77      463.79     47.89 o   0.34628
  -8  16   6      400.69      529.06     42.13 o   0.34075
  -5  16   6      200.46      184.12     30.49 o   0.34628
  -2  16   6      507.13      445.90     38.09 o   0.36237
   1  16   6      164.01      139.84     25.27 o   0.38770
   4  16   6       14.39        6.56     25.80 o   0.42061
   7  16   6      111.86      132.06     23.28 o   0.45948
  10  16   6      130.70      137.96     23.62 o   0.50291
  13  16   6        0.02        7.56     22.69 o   0.54984
  16  16   6       13.37       10.15     11.47 o   0.59944
 -31  17   6       29.73       40.33     15.75 o   0.58338
 -28  17   6       41.03       25.71     18.15 o   0.53584
  25 -17  -6      323.92      356.24     28.41 o   0.49145
  22 -17  -6      363.03      341.47     20.19 o   0.45113
 -19  17   6      154.54      201.07     18.62 o   0.41607
 -16  17   6      204.85      255.99     32.42 o   0.38770
 -13  17   6     1140.79     1081.33     73.10 o   0.36758
 -10  17   6      380.66      364.69     44.88 o   0.35709
  -7  17   6       29.01        5.04     36.68 o   0.35709
  -4  17   6      268.09      250.23     39.83 o   0.36758
  -1  17   6     1737.97     1782.63     39.29 o   0.38770
   2  17   6      106.30      112.85     27.58 o   0.41607
   5  17   6      288.42      285.19     26.56 o   0.45113
   8  17   6      141.77       86.41     24.20 o   0.49145
  11  17   6      139.44      191.56     30.25 o   0.53584
  14  17   6       20.52       29.62     15.54 o   0.58338
 -33  18   6       30.82       27.73     20.16 o   0.61714
 -30  18   6       23.73       10.95     16.31 o   0.56909
 -27  18   6        4.83       11.41     16.55 o   0.52389
  24 -18  -6       18.54       27.83     17.11 o   0.48234
  21 -18  -6      378.52      375.89     20.31 o   0.44548
  18 -18  -6     1102.90     1187.87     33.91 o   0.41455
 -15  18   6      314.42      226.85     57.97 o   0.39096
 -12  18   6      579.11      511.68     60.49 o   0.37610
  -9  18   6        0.39       10.56     35.29 o   0.37101
  -6  18   6     7174.29     6419.97    104.20 o   0.37610
  -3  18   6       26.39       58.75     34.35 o   0.39096
   0  18   6      410.02      419.81     31.93 o   0.41455
   3  18   6        8.04        3.87     19.55 o   0.44548
   6  18   6       22.40       32.49     22.85 o   0.48234
   9  18   6      230.73      246.69     26.03 o   0.52389
  12  18   6       68.32       52.93     20.16 o   0.56909
  15  18   6        6.62       25.21     22.69 o   0.61714
 -32  19   6        7.59        7.90     16.86 o   0.60260
 -29  19   6       30.00       43.74     18.65 o   0.55671
  26 -19  -6       13.46       27.09     22.36 o   0.51412
  23 -19  -6        0.72        1.93     17.56 o   0.47573
  20 -19  -6      163.82      136.25     24.52 o   0.44263
 -17  19   6     1024.00      954.79     38.33 o   0.41607
 -14  19   6     1826.95     1746.26     44.07 o   0.39739
 -11  19   6      849.88      939.90     54.74 o   0.38770
  -8  19   6      125.71      152.20     43.05 o   0.38770
  -5  19   6        3.89        0.00     25.43 o   0.39739
  -2  19   6     1950.43     1925.84     47.24 o   0.41607
   1  19   6        6.89       11.81     18.28 o   0.44263
   4  19   6      103.47      118.28     22.85 o   0.47573
   7  19   6      150.46      151.31     23.28 o   0.51412
  10  19   6       15.86       18.32     18.65 o   0.55671
  13  19   6        0.02        0.00     25.21 o   0.60260
 -31  20   6       54.43       52.90     14.45 o   0.58985
 -28  20   6        4.46       11.05     16.78 o   0.54637
  25 -20  -6       27.73        6.73     16.58 o   0.50668
  22 -20  -6        1.26        0.00     17.23 o   0.47172
  19 -20  -6      673.33      684.94     35.02 o   0.44263
 -16  20   6     4114.89     3975.12     52.90 o   0.42061
 -13  20   6       91.19       84.62     26.82 o   0.40684
 -10  20   6      933.09      809.11     63.01 o   0.40214
  -7  20   6     4554.62     4769.15     62.02 o   0.40684
  -4  20   6     1107.01      849.35     35.11 o   0.42061
  -1  20   6      462.37      560.86     23.97 o   0.44263
   2  20   6       40.39       52.96     17.73 o   0.47172
   5  20   6        8.92       13.96     20.97 o   0.50668
   8  20   6        5.24       11.43     18.65 o   0.54637
  11  20   6        2.41        0.00     13.28 o   0.58985
  33 -21  -6       11.88       17.64     17.64 o   0.62327
 -30  21   6        0.86        1.69     14.45 o   0.57902
  27 -21  -6       52.77       88.22     30.25 o   0.53820
  24 -21  -6       61.19       59.69     17.76 o   0.50165
  21 -21  -6      671.14      661.84     24.61 o   0.47038
 -18  21   6     1081.39     1001.06     33.08 o   0.44548
 -15  21   6      381.93      403.67     27.46 o   0.42808
 -12  21   6     1798.73     1642.05     43.45 o   0.41911
  -9  21   6     3786.88     3857.71     57.64 o   0.41911
  -6  21   6        1.37        1.64     17.23 o   0.42808
  -3  21   6      677.62      674.32     25.24 o   0.44548
   0  21   6      263.37      252.24     20.06 o   0.47038
   3  21   6       28.11       20.44     20.51 o   0.50165
   6  21   6       60.29       81.37     19.98 o   0.53820
   9  21   6        0.59        1.45     14.89 o   0.57902
  12  21   6        3.97       12.60     17.64 o   0.62327
 -32  22   6       16.18        6.94     13.93 o   0.61199
 -29  22   6       21.06       27.54     16.31 o   0.57020
  26 -22  -6       72.23       43.76     24.20 o   0.53228
  23 -22  -6      104.51       92.09     18.80 o   0.49912
  20 -22  -6      418.69      346.78     24.76 o   0.47172
 -17  22   6      613.27      626.57     30.24 o   0.45113
 -14  22   6      556.59      567.18     26.38 o   0.43831
 -11  22   6       89.37       89.30     19.83 o   0.43396
  -8  22   6     1262.88     1194.19     27.84 o   0.43831
  -5  22   6      219.81      158.93     18.11 o   0.45113
  -2  22   6      804.76      740.42     24.22 o   0.47172
   1  22   6       35.82       50.04     19.36 o   0.49912
   4  22   6       11.64       11.43     18.65 o   0.53228
   7  22   6        9.44       17.64     16.31 o   0.57020
  10  22   6        0.73       20.16     20.16 o   0.61199
 -31  23   6       21.87       21.50     15.07 o   0.60260
  28 -23  -6        6.32        2.52     27.73 o   0.56349
  25 -23  -6       47.98       33.70     16.73 o   0.52870
  22 -23  -6       30.46        7.87     18.90 o   0.49912
  19 -23  -6      152.22      190.55     19.18 o   0.47573
 -16  23   6      291.92      272.34     25.15 o   0.45948
 -13  23   6     1284.25     1277.64     32.66 o   0.45113
 -10  23   6      176.63      200.73     27.04 o   0.45113
  -7  23   6       42.60       53.62     16.71 o   0.45948
  -4  23   6       22.44       15.95     16.10 o   0.47573
  -1  23   6      698.97      644.00     26.56 o   0.49912
   2  23   6       41.38       33.78     18.15 o   0.52870
   5  23   6       34.06       36.80     17.56 o   0.56349
   8  23   6        8.93       25.21     22.69 o   0.60260
 -30  24   6        2.58        6.98     12.58 o   0.59520
  27 -24  -6       81.16       17.64     30.25 o   0.55898
  24 -24  -6      143.43      149.05     18.23 o   0.52750
  21 -24  -6      776.68      841.87     24.82 o   0.50165
 -18  24   6     1274.55     1236.20     28.09 o   0.48234
 -15  24   6      976.59     1081.25     26.59 o   0.47038
 -12  24   6      172.74      151.58     20.63 o   0.46632
  -9  24   6      549.06      602.15     30.14 o   0.47038
  -6  24   6       30.24       37.27     16.25 o   0.48234
  -3  24   6       29.48       14.15     17.56 o   0.50165
   0  24   6       51.62       43.87     17.56 o   0.52750
   3  24   6        0.18        1.74     16.31 o   0.55898
   6  24   6        8.07        5.24     12.58 o   0.59520
  32 -25  -6        1.19        7.56     17.64 o   0.62732
 -29  25   6        4.42        5.24     12.58 o   0.58985
  26 -25  -6       48.96       26.56     15.48 o   0.55671
  23 -25  -6       56.46       62.25     16.21 o   0.52870
  20 -25  -6       72.07       70.66     17.34 o   0.50668
 -17  25   6        5.39        5.77     17.11 o   0.49145
 -14  25   6     1483.19     1474.66     32.91 o   0.48365
 -11  25   6        3.35        3.34     17.49 o   0.48365
  -8  25   6       80.20       65.54     23.28 o   0.49145
  -5  25   6        0.39        0.00     16.86 o   0.50668
  -2  25   6        0.80        3.03     17.56 o   0.52870
   1  25   6        2.84        4.49     15.75 o   0.55671
   4  25   6       14.01       21.91     12.58 o   0.58985
  31 -26  -6        4.26        2.52     17.64 o   0.62123
  28 -26  -6       15.50        2.52     22.69 o   0.58662
  25 -26  -6       64.88       34.98     14.99 o   0.55671
  22 -26  -6       68.71       49.28     16.45 o   0.53228
  19 -26  -6      558.92      566.95     26.56 o   0.51412
 -16  26   6      117.24      118.80     20.63 o   0.50291
 -13  26   6      383.76      404.11     23.39 o   0.49912
 -10  26   6        0.05       12.31     16.46 o   0.50291
  -7  26   6        4.62        2.52     22.69 o   0.51412
  -4  26   6       73.82       52.86     16.86 o   0.53228
  -1  26   6       17.52       19.71     15.07 o   0.55671
   2  26   6        0.79        1.61     12.10 o   0.58662
   5  26   6        0.10        2.52     15.12 o   0.62123
  30 -27  -6       40.50       12.60     17.64 o   0.61714
  27 -27  -6       10.74        2.52     22.69 o   0.58554
  24 -27  -6       17.94       31.93     14.55 o   0.55898
  21 -27  -6      245.91      205.91     16.45 o   0.53820
  18 -27  -6      129.23      162.58     21.39 o   0.52389
  15 -27  -6      111.12      136.11     21.39 o   0.51658
 -12  27   6       35.18       34.13     17.38 o   0.51658
   9 -27  -6        0.00        1.26     16.04 o   0.52389
  -6  27   6       10.30       35.29     22.69 o   0.53820
  -3  27   6      161.95      189.04     25.21 o   0.55898
   0  27   6        9.01        0.00     20.16 o   0.58554
   3  27   6        6.74        7.56     12.60 o   0.61714
  29 -28  -6       16.11        0.00     17.64 o   0.61509
  26 -28  -6       51.11       35.50     11.87 o   0.58662
  23 -28  -6       44.11       39.05     13.53 o   0.56349
  20 -28  -6      136.30      192.79     15.88 o   0.54637
  17 -28  -6        4.33       16.26     18.65 o   0.53584
  14 -28  -6        2.03        0.00     16.86 o   0.53228
  11 -28  -6        0.50        0.00     16.86 o   0.53584
   8 -28  -6        2.64       13.42     15.07 o   0.54637
   5 -28  -6        6.94       10.08     20.16 o   0.56349
  -2  28   6        3.59        5.04     17.64 o   0.58662
  -1 -28  -6        0.20        2.52     17.64 o   0.61509
  28 -29  -6       78.72       63.01     15.12 o   0.61509
  25 -29  -6        3.73        5.80     11.09 o   0.58985
  22 -29  -6       25.56       16.69     12.41 o   0.57020
  19 -29  -6       23.52       14.26     16.86 o   0.55671
  16 -29  -6       82.59       75.88     16.86 o   0.54984
  13 -29  -6        5.12        7.56     16.04 o   0.54984
  10 -29  -6        1.50        3.63     15.07 o   0.55671
   7 -29  -6        4.52        4.28     13.28 o   0.57020
   4 -29  -6        3.30        0.00     11.48 o   0.58985
   1 -29  -6       11.79        2.52     17.64 o   0.61509
  27 -30  -6        5.00        2.52     12.60 o   0.61714
  24 -30  -6       32.77       27.85      9.98 o   0.59520
  21 -30  -6      113.86      108.20     15.75 o   0.57902
  18 -30  -6       28.76       44.88     15.75 o   0.56909
  15 -30  -6       42.80       22.69     15.75 o   0.56574
  12 -30  -6        3.77       21.87     15.07 o   0.56909
   9 -30  -6       18.43       27.64     13.28 o   0.57902
   6 -30  -6       34.59       24.00     12.10 o   0.59520
   3 -30  -6       10.20        0.00     17.64 o   0.61714
  23 -31  -6        1.63        7.56     17.64 o   0.60260
  20 -31  -6       13.03        8.73     12.58 o   0.58985
  17 -31  -6        8.57        5.71     13.28 o   0.58338
  14 -31  -6        0.09        1.09     13.28 o   0.58338
  11 -31  -6      135.87      144.58     13.93 o   0.58985
   8 -31  -6        8.48        0.00     17.64 o   0.60260
   5 -31  -6        3.05       15.12     15.12 o   0.62123
  22 -32  -6        5.72       12.60     17.64 o   0.61199
  19 -32  -6       58.15       55.45     20.16 o   0.60260
  16 -32  -6        3.99        2.52     20.16 o   0.59944
  13 -32  -6       21.70       35.29     20.16 o   0.60260
  10 -32  -6       28.42       32.77     17.64 o   0.61199
   7 -32  -6       18.26       27.73     12.60 o   0.62732
  21 -33  -6       75.52       78.14     15.12 o   0.62327
  18 -33  -6        0.26        0.00     15.12 o   0.61714
  15 -33  -6        0.90        0.00     15.12 o   0.61714
  12 -33  -6        0.51        5.04     15.12 o   0.62327
  17 -34  -6        0.45        2.52     10.08 o   0.63335
  -1   1   7     1137.06      758.79     23.57 o   0.21935
  -3   2   7     9308.94    10475.25     88.45 o   0.22505
   0   2   7    21906.88    20430.64    136.94 o   0.22222
  -5   3   7      350.12      375.79     19.80 o   0.23604
  -2   3   7     8709.59     9143.49     68.31 o   0.22505
   1   3   7    17145.51    14155.19    127.00 o   0.23061
  -7   4   7      475.79      510.03     20.60 o   0.25163
  -4   4   7     2595.31     3069.41     59.48 o   0.23334
  -1   4   7       17.52      115.47     16.98 o   0.23061
   2   4   7    18553.21    20595.90    202.34 o   0.24396
  -9   5   7     2323.33     2381.73     69.98 o   0.27102
  -6   5   7     6645.79     6568.42     69.64 o   0.24654
  -3   5   7      632.70      263.92     21.46 o   0.23604
   0   5   7     7316.70     7340.60     72.53 o   0.24135
   3   5   7    12816.21    12895.93    126.49 o   0.26150
 -11   6   7     3665.72     3248.05     72.04 o   0.29346
  -8   6   7    12105.78    12213.78    129.21 o   0.26391
  -5   6   7    30508.67    32136.87    139.82 o   0.24654
  -2   6   7     1090.82      826.18     28.19 o   0.24396
  -1  -6  -7     4561.93     4211.88    234.41 o   0.25661
   4   6   7      537.50      741.15     32.59 o   0.28246
 -13   7   7       39.23       89.23     35.51 o   0.31831
 -10   7   7     3815.21     4588.71     90.90 o   0.28470
  -7   7   7      235.01      163.19     28.13 o   0.26150
  -4   7   7     5013.98     5858.31     95.08 o   0.25163
  -1   7   7      243.97      362.96     50.41 o   0.25661
  -2  -7  -7     7447.68     7491.16    216.77 o   0.27565
   5   7   7       29.35        8.58     19.52 o   0.30614
 -15   8   7      446.89      562.83     54.16 o   0.34504
 -12   8   7      638.34      493.56     38.29 o   0.30820
  -9   8   7       97.14      113.44     19.25 o   0.28021
  -6   8   7      674.36      928.31     28.41 o   0.26391
  -3   8   7     9098.72     9023.67    151.23 o   0.26150
   0  -8  -7      527.23      380.61    103.34 o   0.27335
   3   8   7      384.32      557.30     29.72 o   0.29774
   6   8   7      200.03      219.34     21.31 o   0.33194
 -17   9   7      397.67      338.50     42.66 o   0.37326
 -14   9   7     1293.32     1523.47     60.52 o   0.33385
 -11   9   7     1119.81     1236.74     40.07 o   0.30197
  -8   9   7     7044.61     8176.30     87.14 o   0.28021
  -5   9   7    11168.09    12544.92    171.40 o   0.27102
   1   9   7     3654.73     3571.21     63.56 o   0.29346
   4   9   7      170.43      206.67     27.27 o   0.32226
   7   9   7      437.50      498.54     45.93 o   0.35943
 -19  10   7     4609.24     4819.34     80.66 o   0.40265
 -16  10   7       95.39      152.49     42.78 o   0.36119
 -13  10   7      646.34      730.86     40.07 o   0.32617
 -10  10   7     5151.96     6007.11     91.16 o   0.29986
  -7  10   7     1463.02     1552.68     70.58 o   0.28470
  -4  10   7        0.09        5.04     40.33 o   0.28246
  -1  10   7     2622.11     2700.37     64.82 o   0.29346
   2  10   7     2001.21     1716.28     38.54 o   0.31631
   5  10   7      300.37      270.76     36.97 o   0.34869
   8  10   7     1808.56     1688.54     77.39 o   0.38823
 -21  11   7     1730.99     1659.14     42.35 o   0.43297
 -18  11   7      588.52      642.11     54.34 o   0.38986
 -15  11   7      398.45      443.31     38.04 o   0.35231
 -12  11   7      568.23      563.23     39.09 o   0.32226
  -9  11   7     2872.16     3221.30     85.70 o   0.30197
  -6  11   7      120.62       42.85     45.37 o   0.29346
  -3  11   7     7720.06     7029.13    105.87 o   0.29774
   0  11   7      722.39      591.25     34.03 o   0.31430
   3  11   7     3575.21     3431.24     67.12 o   0.34135
  -6 -11  -7      695.14      879.68     73.10 o   0.37664
   9  11   7     2470.91     2659.69     50.77 o   0.41808
 -23  12   7        0.60        9.05     18.23 o   0.46403
 -20  12   7      114.46      113.18     19.96 o   0.41959
 -17  12   7      166.14      116.42     48.02 o   0.37999
 -14  12   7      130.24      185.79     32.35 o   0.34687
 -11  12   7      581.70      582.25     65.54 o   0.32226
  -8  12   7     3419.54     3100.68     58.09 o   0.30820
  -5  12   7      235.44      110.91     32.77 o   0.30614
  -2  12   7      344.61      247.40     30.82 o   0.31631
   1  12   7      431.94      334.62     37.28 o   0.33762
   4  12   7     2008.79     2071.77     52.21 o   0.36813
   7  12   7      646.25      703.24     45.37 o   0.40578
  10  12   7     4966.23     4822.15     56.12 o   0.44877
  25 -13  -7      459.35      465.21     28.91 o   0.49571
 -22  13   7      853.12      802.58     27.09 o   0.45018
 -19  13   7     2101.46     2100.87     32.87 o   0.40889
 -16  13   7       47.82       59.49     35.02 o   0.37326
 -13  13   7     1666.73     1571.57     60.28 o   0.34504
 -10  13   7     1523.55     1563.83     59.21 o   0.32617
  -7  13   7        0.32       22.30     25.80 o   0.31831
  -4  13   7      114.85      188.17     30.82 o   0.32226
  -1  13   7    10097.59     9339.93    102.78 o   0.33762
   2  13   7       14.91       30.75     29.31 o   0.36293
   5  13   7      320.48      251.93     23.62 o   0.39630
   8  13   7     1428.51     1454.80     39.36 o   0.43588
 -11 -13  -7     1473.61     1455.31     40.51 o   0.48013
  27 -14  -7        6.73       20.66     22.36 o   0.52789
 -24  14   7      100.83       85.26     18.98 o   0.48145
 -21  14   7     3315.96     3276.36     40.84 o   0.43878
 -18  14   7      550.24      533.10     26.73 o   0.40107
 -15  14   7       60.33       39.59     39.36 o   0.36985
 -12  14   7      426.04      394.47     32.08 o   0.34687
  -9  14   7        9.70        9.23     27.58 o   0.33385
  -6  14   7     1012.38     1096.36     44.26 o   0.33194
  -3  14   7     3051.10     2681.15     69.66 o   0.34135
   0  14   7       43.48       10.80     30.79 o   0.36119
   3  14   7     2794.18     2891.10     73.10 o   0.38986
   6  14   7      538.22      570.70     31.49 o   0.42559
  -9 -14  -7       65.63       47.89     35.29 o   0.46676
 -12 -14  -7       21.54       11.63     20.97 o   0.51205
  29 -15  -7       33.52        5.04     27.73 o   0.56048
  26 -15  -7      367.89      325.24     25.43 o   0.51329
 -23  15   7      803.28      711.53     25.47 o   0.46946
 -20  15   7     1888.40     1684.45     30.08 o   0.43003
 -17  15   7     2010.42     2124.85     95.78 o   0.39630
 -14  15   7        8.83        0.00     45.37 o   0.36985
 -11  15   7     1393.76     1343.21     52.56 o   0.35231
  -8  15   7       85.82      113.43     35.29 o   0.34504
  -5  15   7      111.97       93.37     29.72 o   0.34869
  -2  15   7     2667.17     2332.25     64.13 o   0.36293
   1  15   7      182.02      164.14     34.35 o   0.38660
   4  15   7      339.11      369.97     31.93 o   0.41808
  -7 -15  -7       63.87       63.01     37.81 o   0.45577
 -10 -15  -7       53.22       42.85     37.81 o   0.49826
 -13 -15  -7      187.43      173.92     27.73 o   0.54443
 -31  16   7        2.65        2.52     16.31 o   0.59341
  28 -16  -7       14.58       65.54     27.73 o   0.54559
  25 -16  -7      110.97      120.13     24.71 o   0.50080
 -22  16   7      835.54      682.58     21.97 o   0.45992
 -19  16   7     1297.98     1211.22     29.43 o   0.42410
 -16  16   7      493.62      436.06     63.01 o   0.39470
 -13  16   7       64.57       10.08     50.41 o   0.37326
 -10  16   7       23.29      105.86     40.33 o   0.36119
  -7  16   7      324.40      400.57     42.37 o   0.35943
  -4  16   7     3639.41     3509.68     77.81 o   0.36813
  -1  16   7      254.91      265.66     35.86 o   0.38660
   2  16   7     2813.01     2747.47     57.90 o   0.41351
  -5 -16  -7      576.78      536.88     47.89 o   0.44735
  -8 -16  -7      162.82      216.77     42.85 o   0.48668
  14  16   7       15.78       12.60     30.25 o   0.57718
 -33  17   7        0.14        0.00     15.12 o   0.62664
  30 -17  -7        0.29       12.60     27.73 o   0.57828
  27 -17  -7       10.27       22.69     27.73 o   0.53267
 -24  17   7       97.95      100.23     18.74 o   0.49057
 -21  17   7      884.35      778.05     24.08 o   0.45298
 -18  17   7        2.88        0.87     17.79 o   0.42110
 -15  17   7      377.25      476.39     65.54 o   0.39630
 -12  17   7      347.27      443.62     50.41 o   0.37999
  -9  17   7     2409.05     2285.23     72.58 o   0.37326
  -6  17   7       49.72       40.22     34.59 o   0.37664
  -3  17   7     3955.27     3481.65     78.47 o   0.38986
   0  17   7     5065.88     4940.89     55.20 o   0.41198
   3  17   7       26.09       44.22     29.37 o   0.44166
  -6 -17  -7     1570.50     1429.17     63.01 o   0.47749
  -9 -17  -7      160.09      128.55     40.33 o   0.51820
  12  17   7      132.64      151.23     35.29 o   0.56273
  15  17   7       29.61       32.77     22.69 o   0.61025
 -32  18   7        1.43        5.71     13.28 o   0.61129
  29 -18  -7       34.91       37.81     30.25 o   0.56498
  26 -18  -7       24.81       24.36     22.85 o   0.52185
 -23  18   7       99.46       87.63     15.37 o   0.48276
 -20  18   7      630.15      651.16     24.70 o   0.44877
 -17  18   7      297.89      257.12     19.95 o   0.42110
 -14  18   7       99.66       73.89     19.83 o   0.40107
 -11  18   7       52.53       34.28     45.18 o   0.38986
  -8  18   7        6.66        0.00     34.90 o   0.38823
  -5  18   7     1913.92     1813.91     40.51 o   0.39630
  -2  18   7     3854.35     3659.38     61.17 o   0.41351
   1  18   7      854.90      799.12     30.28 o   0.43878
  -4 -18  -7       75.47       42.85     40.33 o   0.47081
  -7 -18  -7       10.44        0.00     37.81 o   0.50833
  10  18   7       28.40       35.29     37.81 o   0.55021
  13  18   7       60.90       85.70     30.25 o   0.59554
 -31  19   7        8.78        1.26     17.82 o   0.59767
  28 -19  -7        2.27        2.52     27.73 o   0.55365
  25 -19  -7       34.20       12.20     24.20 o   0.51329
 -22  19   7       54.61       53.90     15.09 o   0.47749
 -19  19   7      490.48      487.04     21.22 o   0.44735
 -16  19   7       72.87       43.71     20.96 o   0.42410
 -13  19   7      635.54      474.20     23.43 o   0.40889
 -10  19   7      203.16      171.15     20.01 o   0.40265
  -7  19   7     2669.30     2413.93     49.42 o   0.40578
  -4  19   7     1341.44     1317.69     40.51 o   0.41808
  -1  19   7     3336.88     3037.80     54.44 o   0.43878
   2  19   7       26.58       36.83     22.28 o   0.46676
   5  19   7      126.46      135.12     29.37 o   0.50080
   8  19   7       81.45       65.54     35.29 o   0.53975
  11  19   7       63.52       65.54     27.73 o   0.58264
  14  19   7       17.79       20.16     15.12 o   0.62865
 -30  20   7        0.01        0.00     17.82 o   0.58589
  27 -20  -7      214.49      204.17     35.29 o   0.54443
  24 -20  -7      579.73      575.58     23.50 o   0.50708
  21 -20  -7      156.31      149.54     20.38 o   0.47483
 -18  20   7      979.00      861.92     29.37 o   0.44877
 -15  20   7      755.91      751.64     26.44 o   0.43003
 -12  20   7     1185.67     1060.07     30.03 o   0.41959
  -9  20   7       10.01       28.16     26.56 o   0.41808
  -6  20   7      108.64       91.33     27.24 o   0.42559
  -3  20   7     3402.81     3412.33     56.28 o   0.44166
   0  20   7      289.37      244.01     27.58 o   0.46540
   3  20   7      437.03      420.75     30.85 o   0.49571
   6  20   7       10.28       17.64     32.77 o   0.53147
   9  20   7        5.77        0.00     30.25 o   0.57167
  12  20   7        0.93       10.08     20.16 o   0.61542
  32 -21  -7        0.12        0.00     17.64 o   0.61850
  29 -21  -7       36.89       32.77     27.73 o   0.57608
  26 -21  -7       28.41       15.12     27.73 o   0.53740
  23 -21  -7      645.03      659.13     27.58 o   0.50332
  20 -21  -7      609.09      526.80     35.29 o   0.47483
 -17  21   7      744.85      753.38     26.68 o   0.45298
 -14  21   7      843.77      815.96     27.68 o   0.43878
 -11  21   7      428.66      360.91     23.87 o   0.43297
  -8  21   7     3755.21     3946.95     61.03 o   0.43588
  -5  21   7       13.34       19.05     24.01 o   0.44735
  -2  21   7      520.54      433.79     31.49 o   0.46676
   1  21   7      115.84       98.30     32.77 o   0.49315
   4  21   7      243.08      292.39     35.29 o   0.52548
   7  21   7        0.23        5.04     30.25 o   0.56273
  10  21   7        0.05        3.10     12.58 o   0.60399
  31 -22  -7        8.25       12.60     22.69 o   0.60817
  28 -22  -7       52.21       45.37     27.73 o   0.56833
  25 -22  -7       26.61       27.54     18.65 o   0.53267
  22 -22  -7       76.71       46.30     20.44 o   0.50206
  19 -22  -7      754.58      637.71     35.29 o   0.47749
 -16  22   7      631.70      656.93     26.68 o   0.45992
 -13  22   7        8.21        2.17     19.83 o   0.45018
 -10  22   7     1500.59     1367.46     30.20 o   0.44877
  -7  22   7        0.04        0.00     24.20 o   0.45577
  -4  22   7      788.28      696.83     33.11 o   0.47081
  -1  22   7       32.62       25.12     22.97 o   0.49315
   2  22   7       46.68       40.33     30.25 o   0.52185
   5  22   7       42.30       40.33     30.25 o   0.55594
   8  22   7        0.28        0.00     25.21 o   0.59448
  30 -23  -7        0.29        0.00     22.69 o   0.59978
  27 -23  -7       57.15       25.21     27.73 o   0.56273
  24 -23  -7        1.99        5.52     18.65 o   0.53028
  21 -23  -7      268.45      243.24     21.39 o   0.50332
 -18  23   7      229.18      235.45     29.52 o   0.48276
 -15  23   7      523.01      553.27     26.73 o   0.46946
 -12  23   7       22.71        4.71     18.27 o   0.46403
  -9  23   7       45.18       51.28     24.71 o   0.46676
  -6  23   7      276.25      199.77     26.56 o   0.47749
  -3  23   7       24.04       30.65     24.20 o   0.49571
   0  23   7       58.62       80.66     30.25 o   0.52064
   3  23   7        0.01        0.00     27.73 o   0.55136
   6  23   7        9.96        0.00     25.21 o   0.58697
   9  23   7       22.98       37.81     15.12 o   0.62664
  32 -24  -7        0.02        5.04     15.12 o   0.63167
  29 -24  -7        0.04        0.00     22.69 o   0.59341
  26 -24  -7       75.66       37.81     25.21 o   0.55935
  23 -24  -7       14.93        0.00     17.82 o   0.53028
  20 -24  -7       54.72       59.56     20.44 o   0.50708
 -17  24   7      153.49      177.28     20.06 o   0.49057
 -14  24   7       50.01       68.13     19.28 o   0.48145
 -11  24   7      325.68      322.94     22.18 o   0.48013
  -8  24   7      623.63      593.36     29.77 o   0.48668
  -5  24   7       99.69       69.37     24.20 o   0.50080
  -2  24   7        4.32        0.00     27.73 o   0.52185
   1  24   7      103.41       93.26     27.73 o   0.54906
   4  24   7        3.29        2.52     25.21 o   0.58155
   7  24   7        0.38       10.08     17.64 o   0.61850
  31 -25  -7        5.06        0.00     17.64 o   0.62461
  28 -25  -7        6.72        5.04     22.69 o   0.58913
  25 -25  -7       87.21       68.38     16.86 o   0.55821
  22 -25  -7        7.59        0.00     17.56 o   0.53267
  19 -25  -7       34.38       34.03     19.61 o   0.51329
 -16  25   7       23.42       16.91     18.19 o   0.50080
 -13  25   7       33.79       48.65     18.14 o   0.49571
 -10  25   7       83.06       57.33     17.10 o   0.49826
  -7  25   7        0.26        0.85     20.51 o   0.50833
  -4  25   7        0.02        0.00     27.73 o   0.52548
  -1  25   7       29.32        7.56     25.21 o   0.54906
   2  25   7       58.95       50.41     25.21 o   0.57828
   5  25   7       11.38       10.08     17.64 o   0.61232
  30 -26  -7        3.77        0.00     17.64 o   0.61952
  27 -26  -7       28.03        2.52     20.16 o   0.58697
  24 -26  -7       50.84       35.09     16.86 o   0.55935
  21 -26  -7       36.65       31.39     18.65 o   0.53740
  18 -26  -7        0.18        4.13     19.36 o   0.52185
 -15  26   7        4.26        9.68     24.29 o   0.51329
 -12  26   7       39.09       68.25     23.66 o   0.51205
  -9  26   7       15.00       11.24     15.56 o   0.51820
  -6  26   7        1.86        0.00     22.69 o   0.53147
  -3  26   7        0.08        0.00     22.69 o   0.55136
   0  26   7       53.19       25.21     22.69 o   0.57718
   3  26   7       26.07       25.21     17.64 o   0.60817
  29 -27  -7       73.46       10.08     17.64 o   0.61645
  26 -27  -7       25.35       10.08     20.16 o   0.58697
  23 -27  -7      136.90      185.26     17.82 o   0.56273
  20 -27  -7        6.24       17.05     16.86 o   0.54443
  17 -27  -7      226.43      257.10     32.77 o   0.53267
  14 -27  -7        0.85        0.00     25.21 o   0.52789
  11 -27  -7       11.50        0.00     25.21 o   0.53028
  -8  27   7       26.39       35.29     16.04 o   0.53975
  -5  27   7       62.76       81.92     16.04 o   0.55594
  -2  27   7       27.76       42.85     20.16 o   0.57828
   1  27   7        5.44        0.00     17.64 o   0.60608
  28 -28  -7        5.34        0.00     15.12 o   0.61542
  25 -28  -7       12.71        1.26     14.26 o   0.58913
  22 -28  -7       18.34        9.10     15.75 o   0.56833
  19 -28  -7        1.80        2.52     25.21 o   0.55365
  16 -28  -7        3.90        2.52     25.21 o   0.54559
  13 -28  -7        4.03       10.08     25.21 o   0.54443
  10 -28  -7       22.11       15.12     22.69 o   0.55021
  -7  28   7        6.56       10.08     14.26 o   0.56273
  -4  28   7        5.44        5.04     14.26 o   0.58155
  -1  28   7       15.48       33.88     12.10 o   0.60608
  27 -29  -7       17.41       10.08     15.12 o   0.61645
  24 -29  -7        1.37        5.04     13.28 o   0.59341
  21 -29  -7        1.07        4.45     15.07 o   0.57608
  18 -29  -7       17.25        0.00     25.21 o   0.56498
  15 -29  -7       87.89       85.70     25.21 o   0.56048
  12 -29  -7        0.64        2.52     22.69 o   0.56273
   9 -29  -7       10.05       12.60     20.16 o   0.57167
   6 -29  -7        0.23        0.00     20.16 o   0.58697
   3 -29  -7        1.59        0.00     20.16 o   0.60817
  23 -30  -7       11.42       15.12     17.64 o   0.59978
  20 -30  -7        3.41       10.08     20.16 o   0.58589
  17 -30  -7       31.91       45.37     22.69 o   0.57828
  14 -30  -7        1.57       12.60     20.16 o   0.57718
  11 -30  -7       21.16       12.60     20.16 o   0.58264
   8 -30  -7        0.05        5.04     17.64 o   0.59448
   5 -30  -7        8.36       10.08     17.64 o   0.61232
  22 -31  -7        9.51        7.56     17.64 o   0.60817
  19 -31  -7        1.81        5.04     20.16 o   0.59767
  16 -31  -7        0.57        0.00     20.16 o   0.59341
  13 -31  -7        1.63       10.08     17.64 o   0.59554
  10 -31  -7        6.29        2.52     17.64 o   0.60399
   7 -31  -7       28.97       47.89     17.64 o   0.61850
  21 -32  -7        0.02        0.00     15.12 o   0.61850
  18 -32  -7       10.42        7.56     17.64 o   0.61129
  15 -32  -7        3.50        2.52     17.64 o   0.61025
  12 -32  -7        7.53       10.08     15.12 o   0.61542
   9 -32  -7        7.27        5.04     15.12 o   0.62664
  20 -33  -7        0.97        7.56     10.08 o   0.63067
  17 -33  -7       49.89       57.97     12.60 o   0.62664
  14 -33  -7        6.92        7.56     12.60 o   0.62865
   0   1   8     7161.98     6803.85     59.10 o   0.25043
  -2   2   8      143.71      176.58     19.16 o   0.25295
   1   2   8      110.84      124.95     25.61 o   0.25544
  -4   3   8     2113.70     1569.87     50.18 o   0.26035
  -1   3   8     2042.86     1597.11     28.44 o   0.25544
   2   3   8     3393.58     3534.81     55.49 o   0.26517
  -6   4   8       48.34      131.45     21.90 o   0.27224
  -3   4   8      324.83      409.40     24.44 o   0.26035
   0   4   8     1951.40     2439.29     38.12 o   0.26277
   3   4   8     9404.02     7608.12    124.10 o   0.27914
  -8   5   8      467.68      401.57     45.93 o   0.28807
  -5   5   8      915.20     1088.19     40.77 o   0.26991
  -2   5   8     9545.61     7849.58     95.96 o   0.26517
   1   5   8    18078.27    18210.95    124.10 o   0.27456
   4   5   8     1034.78     1129.42     48.40 o   0.29673
 -10   6   8      464.16      612.61     40.07 o   0.30722
  -7   6   8    12964.64    12938.52    122.90 o   0.28364
  -4   6   8      112.08       69.34     20.09 o   0.27224
  -1   6   8      992.75     1779.53     55.25 o   0.27456
   2   6   8     2489.11     2018.21     78.33 o   0.29026
   5   6   8     3723.80     3637.72     87.89 o   0.31736
 -12   7   8     3528.57     3859.08     87.28 o   0.32912
  -9   7   8     6125.67     6007.07     99.62 o   0.30097
  -6   7   8     8922.98     9340.02     94.93 o   0.28364
  -3   7   8     2358.22     2074.77     66.82 o   0.27914
   0   7   8      667.89      542.43     58.62 o   0.28807
   3   7   8     1829.39     1757.76     54.54 o   0.30928
   6   7   8        0.37       85.96     21.96 o   0.34047
 -14   8   8       12.68        8.70     37.30 o   0.35325
 -11   8   8     6511.26     5994.36    105.77 o   0.32133
  -8   8   8      322.34      313.83     27.67 o   0.29886
  -5   8   8       21.75        0.00     34.45 o   0.28807
  -2   8   8     1327.44     1488.98     50.77 o   0.29026
   1   8   8     2259.82     1895.96     61.83 o   0.30515
   4   8   8      605.44      629.64     27.57 o   0.33104
   7   8   8      496.01      448.49     45.42 o   0.36559
 -16   9   8      305.36      271.16     44.45 o   0.37919
 -13   9   8      140.72      133.25     36.24 o   0.34417
 -10   9   8     8025.69     8718.71    103.34 o   0.31736
  -7   9   8     2062.34     2228.32     70.69 o   0.30097
  -4   9   8      303.72      446.14     57.97 o   0.29673
   1  -9  -8     2117.05     2074.44    171.40 o   0.30515
   2   9   8      156.45      264.24     30.36 o   0.32525
   5   9   8      256.47      293.09     27.19 o   0.35504
 -18  10   8     3334.81     3422.94     63.01 o   0.40660
 -15  10   8       43.24       52.93     42.78 o   0.36904
 -12  10   8      796.72      875.27     49.81 o   0.33860
  -9  10   8     5890.18     6299.06     93.66 o   0.31736
  -6  10   8     4398.54     4053.09    113.43 o   0.30722
   0  10   8     1926.17     1757.93     52.48 o   0.32329
   3  10   8     1383.71     1372.36     57.05 o   0.34783
   6  10   8      127.92      124.23     45.42 o   0.38086
   9  10   8     1658.00     1741.72     52.93 o   0.42039
 -20  11   8      571.24      567.77     32.65 o   0.43519
 -17  11   8      146.64      136.15     27.80 o   0.39554
 -14  11   8      436.56      419.68     40.99 o   0.36211
 -11  11   8     1491.68     1572.84     95.78 o   0.33673
  -8  11   8     2118.45     2397.11     56.12 o   0.32133
  -5  11   8     9330.39     9023.67    166.36 o   0.31736
  -2  11   8     1178.47     1412.93     55.45 o   0.32525
   1  11   8     4540.46     4768.42     75.94 o   0.34417
   4  11   8      233.91      206.16     28.71 o   0.37245
   7  11   8      339.85      423.46     35.29 o   0.40815
  10  11   8      292.92      230.61     27.24 o   0.44951
 -22  12   8       30.56       34.86     18.29 o   0.46475
 -19  12   8      134.78      133.50     21.80 o   0.42339
 -16  12   8      121.97      132.56     35.06 o   0.38746
 -13  12   8      438.66      378.09     60.49 o   0.35859
 -10  12   8     1130.77     1091.41     83.18 o   0.33860
  -7  12   8     1046.89     1329.55     40.51 o   0.32912
  -4  12   8     6118.44     6130.38     89.35 o   0.33104
  -1  12   8     4990.45     4350.84     80.93 o   0.34417
   2  12   8        2.80        4.52     30.22 o   0.36732
   5  12   8        5.14       32.77     27.73 o   0.39873
   8  12   8      712.08      776.71     33.91 o   0.43664
  11  12   8       15.28       19.86     17.14 o   0.47951
 -24  13   8       35.82       43.96     17.98 o   0.49510
 -21  13   8      352.54      314.77     30.25 o   0.45232
 -18  13   8      317.98      286.62     24.76 o   0.41431
 -15  13   8      645.37      607.45     42.99 o   0.38252
 -12  13   8     5133.81     5094.56     91.40 o   0.35859
  -9  13   8      100.50       48.91     35.11 o   0.34417
  -6  13   8      632.04      695.68     52.93 o   0.34047
  -3  13   8      654.72      629.01     41.00 o   0.34783
   0  13   8     3963.65     3797.29     69.72 o   0.36559
   3  13   8     3289.23     3558.14     50.77 o   0.39233
   6  13   8      205.20      206.69     35.29 o   0.42637
   9  13   8     6056.95     5427.81     66.54 o   0.46611
 -12 -13  -8      352.94      342.73     26.56 o   0.51022
  26 -14  -8      252.70      241.40     26.56 o   0.52612
 -23  14   8      359.82      334.41     20.86 o   0.48214
 -20  14   8      732.42      643.16     23.39 o   0.44241
 -17  14   8        7.11        3.12     18.94 o   0.40815
 -14  14   8     1282.64     1256.84     50.21 o   0.38086
 -11  14   8     2239.93     2730.81     62.08 o   0.36211
  -8  14   8      144.71      239.20     33.30 o   0.35325
  -5  14   8     3031.32     2904.62     75.24 o   0.35504
  -2  14   8      202.92      162.73     37.84 o   0.36732
   1  14   8        6.83        7.56     37.81 o   0.38909
   4  14   8     3495.02     3327.36     54.44 o   0.41888
  -7 -14  -8        0.75       17.64     37.81 o   0.45511
 -10 -14  -8     1033.29     1068.72     57.97 o   0.49638
 -13 -14  -8       42.71       65.54     27.73 o   0.54154
 -28  15   8      137.20      133.21     22.97 o   0.55767
  25 -15  -8       16.71       22.23     22.23 o   0.51270
 -22  15   8        0.00        4.95     22.85 o   0.47152
 -19  15   8     1362.71     1281.85     29.19 o   0.43519
 -16  15   8      466.19      463.12     23.20 o   0.40504
 -13  15   8       11.58       15.87     40.06 o   0.38252
 -10  15   8      858.68      911.77     45.93 o   0.36904
  -7  15   8     1616.14     1432.08     72.58 o   0.36559
  -4  15   8      939.97     1069.87     52.07 o   0.37245
  -1  15   8      545.56      415.90     42.85 o   0.38909
   2  15   8     3817.30     3679.45     59.89 o   0.41431
  -5 -15  -8      312.41      368.00     45.37 o   0.44668
  -8 -15  -8       30.35       55.45     40.33 o   0.48476
 -11 -15  -8       25.50       22.69     35.29 o   0.52732
  14  15   8      182.85      247.02     32.77 o   0.57335
 -30  16   8        1.33        5.04     17.82 o   0.58969
  27 -16  -8      167.28      153.76     32.77 o   0.54387
 -24  16   8       47.67       31.02     17.69 o   0.50146
 -21  16   8      724.52      680.26     23.19 o   0.46339
 -18  16   8       56.84       45.22     17.24 o   0.43080
 -15  16   8      731.00      701.22     23.73 o   0.40504
 -12  16   8     1160.04     1231.64     56.12 o   0.38746
  -9  16   8       12.50       78.14     42.85 o   0.37919
  -6  16   8      299.14      314.47     39.44 o   0.38086
  -3  16   8      249.24      279.78     45.37 o   0.39233
   0  16   8     1700.75     1656.33     43.60 o   0.41278
   3  16   8     1969.16     2052.17     48.80 o   0.44097
  -6 -16  -8      237.32      252.06     40.33 o   0.47553
   9  16   8        0.22       19.67     26.56 o   0.51517
  12  16   8       32.89       65.54     35.29 o   0.55881
  15  16   8       14.20        2.52     22.69 o   0.60559
 -32  17   8       18.94       22.69     15.12 o   0.62210
 -29  17   8        0.52        6.30     19.61 o   0.57556
  26 -17  -8       17.51       27.73     30.25 o   0.53210
 -23  17   8       64.14       67.36     17.98 o   0.49254
 -20  17   8       21.84       12.13     17.46 o   0.45789
 -17  17   8       33.38       24.74     17.46 o   0.42933
 -14  17   8      217.98      225.67     21.35 o   0.40815
 -11  17   8        2.48        0.00     47.89 o   0.39554
  -8  17   8       62.06       57.97     37.81 o   0.39233
  -5  17   8     1898.89     1568.52     41.18 o   0.39873
  -2  17   8      123.65      105.91     27.58 o   0.41431
   1  17   8     2727.36     2508.40     42.63 o   0.43809
   4  17   8      680.85      640.23     33.86 o   0.46882
   7  17   8       87.70       99.16     27.58 o   0.50524
  10  17   8     1036.16     1209.88     50.41 o   0.54620
  13  17   8      363.70      383.13     30.25 o   0.59076
 -31  18   8       50.88       18.90     14.26 o   0.60768
 -28  18   8      105.41      129.26     20.44 o   0.56332
 -25  18   8      147.67      130.08     18.11 o   0.52249
 -22  18   8        3.33        2.52     15.04 o   0.48607
 -19  18   8      143.01      143.57     18.74 o   0.45511
 -16  18   8      848.19      708.06     23.42 o   0.43080
 -13  18   8       54.80       75.15     17.68 o   0.41431
 -10  18   8     1913.69     1832.97     33.66 o   0.40660
  -7  18   8      842.86      687.26     34.97 o   0.40815
  -4  18   8        0.38        2.52     25.43 o   0.41888
  -1  18   8     3863.07     3479.58     57.53 o   0.43809
   2  18   8      487.51      492.27     27.34 o   0.46475
   5  18   8     1449.12     1337.33     41.63 o   0.49766
   8  18   8      947.16      925.05     47.89 o   0.53566
  11  18   8       70.31       73.10     30.25 o   0.57776
  14  18   8       11.11       28.02     11.48 o   0.62311
 -30  19   8       11.82       15.19     16.86 o   0.59504
  27 -19  -8       12.71       20.16     30.25 o   0.55311
 -24  19   8      133.19      116.32     17.90 o   0.51517
 -21  19   8      400.98      412.29     21.05 o   0.48214
 -18  19   8       36.64        8.01     16.53 o   0.45511
 -15  19   8      163.93      175.65     20.86 o   0.43519
 -12  19   8      282.97      334.80     20.29 o   0.42339
  -9  19   8        5.13       30.74     16.93 o   0.42039
  -6  19   8     5413.62     4929.55     67.59 o   0.42637
  -3  19   8      350.37      350.36     31.49 o   0.44097
   0  19   8      557.24      470.54     26.50 o   0.46339
   3  19   8      106.05      107.89     26.56 o   0.49254
   6  19   8      143.80      128.55     35.29 o   0.52732
   9  19   8       27.02       27.73     30.25 o   0.56669
  12  19   8       59.71       55.45     22.69 o   0.60976
 -29  20   8        5.72        3.53     17.56 o   0.58430
  26 -20  -8      111.79      120.99     32.77 o   0.54504
 -23  20   8        0.54        1.30     13.93 o   0.51022
 -20  20   8       32.71       11.34     19.61 o   0.48083
 -17  20   8     1763.02     1733.13     34.60 o   0.45789
 -14  20   8      397.13      421.91     22.32 o   0.44241
 -11  20   8        2.18        7.15     18.00 o   0.43519
  -8  20   8      139.46      148.22     28.91 o   0.43664
  -5  20   8      180.28      139.06     26.56 o   0.44668
  -2  20   8      427.04      465.94     31.49 o   0.46475
   1  20   8       95.56       80.51     26.56 o   0.48996
   4  20   8       89.92       93.26     30.25 o   0.52128
   7  20   8       65.38       93.26     30.25 o   0.55767
  10  20   8        0.29        0.00     25.21 o   0.59822
  31 -21  -8       27.09       40.33     20.16 o   0.61596
  28 -21  -8       15.27       50.41     25.21 o   0.57556
  25 -21  -8       52.99       45.37     27.73 o   0.53920
 -22  21   8      577.24      539.77     20.83 o   0.50774
 -19  21   8      199.95      212.99     21.39 o   0.48214
 -16  21   8      319.18      364.98     23.07 o   0.46339
 -13  21   8     1949.84     1987.80     36.19 o   0.45232
 -10  21   8      347.72      328.54     20.90 o   0.44951
  -7  21   8       37.72        9.31     25.17 o   0.45511
  -4  21   8      311.28      228.29     26.56 o   0.46882
  -1  21   8       49.82       49.91     24.20 o   0.48996
   2  21   8      206.78      211.73     35.29 o   0.51762
   5  21   8       16.50       22.69     30.25 o   0.55082
   8  21   8       17.06       19.30     15.75 o   0.58862
  11  21   8        7.55        0.00     15.12 o   0.63019
  30 -22  -8        8.58       10.08     25.21 o   0.60663
  27 -22  -8       10.45       15.12     25.21 o   0.56892
  24 -22  -8        1.34        0.00     17.56 o   0.53566
  21 -22  -8      469.03      467.57     23.17 o   0.50774
 -18  22   8        6.89       10.18     18.57 o   0.48607
 -15  22   8      219.25      221.45     20.75 o   0.47152
 -12  22   8     1015.98      952.78     27.99 o   0.46475
  -9  22   8      465.26      484.71     22.77 o   0.46611
  -6  22   8        0.96        0.00     24.20 o   0.47553
  -3  22   8      551.35      448.31     28.91 o   0.49254
   0  22   8       87.22       63.01     27.73 o   0.51639
   3  22   8       49.88       35.29     27.73 o   0.54620
   6  22   8       21.91       40.33     25.21 o   0.58103
   9  22   8       28.15       20.16     17.64 o   0.62006
  29 -23  -8       40.08        0.00     22.69 o   0.59928
  26 -23  -8        6.68        0.00     25.21 o   0.56445
  23 -23  -8       49.50       30.25     17.82 o   0.53448
  20 -23  -8       60.67       44.23     18.65 o   0.51022
 -17  23   8       83.12       77.53     18.38 o   0.49254
 -14  23   8      253.41      267.35     20.49 o   0.48214
 -11  23   8        1.24        1.31     17.83 o   0.47951
  -8  23   8      171.58      163.37     19.18 o   0.48476
  -5  23   8      119.73       77.03     23.62 o   0.49766
  -2  23   8       17.89        0.00     22.85 o   0.51762
   1  23   8      142.55      126.03     30.25 o   0.54387
   4  23   8      122.43       83.18     25.21 o   0.57556
   7  23   8        1.25        0.00     20.16 o   0.61183
  31 -24  -8        3.44        2.52     15.12 o   0.63019
  28 -24  -8       15.54        5.04     25.21 o   0.59397
  25 -24  -8        6.35        0.00     25.21 o   0.56220
  22 -24  -8       52.10       25.21     16.86 o   0.53566
  19 -24  -8       79.35       61.75     19.61 o   0.51517
 -16  24   8        0.30        6.45     18.38 o   0.50146
 -13  24   8      131.81      146.83     19.83 o   0.49510
 -10  24   8       17.03       11.52     17.38 o   0.49638
  -7  24   8        5.30        3.49     20.97 o   0.50524
  -4  24   8        7.37        9.62     21.80 o   0.52128
  -1  24   8        0.05        0.00     27.73 o   0.54387
   2  24   8        4.24        7.56     25.21 o   0.57225
   5  24   8       30.02       27.73     20.16 o   0.60559
  30 -25  -8       11.03       20.16     17.64 o   0.62413
  27 -25  -8        0.91        0.00     20.16 o   0.59076
  24 -25  -8       16.02       10.08     16.04 o   0.56220
  21 -25  -8        0.07        0.00     17.82 o   0.53920
  18 -25  -8       11.77        2.52     17.82 o   0.52249
 -15  25   8       40.91       32.17     14.43 o   0.51270
 -12  25   8        0.52        2.45     16.70 o   0.51022
  -9  25   8      102.38       90.34     17.10 o   0.51517
  -6  25   8       14.76       17.64     25.21 o   0.52732
  -3  25   8      106.66       50.41     27.73 o   0.54620
   0  25   8        0.81        0.00     22.69 o   0.57114
   3  25   8        2.74        0.00     20.16 o   0.60139
  29 -26  -8        5.41        0.00     17.64 o   0.62006
  26 -26  -8       84.09       17.64     20.16 o   0.58969
  23 -26  -8        5.65       10.08     16.04 o   0.56445
  20 -26  -8       15.23       11.81     16.86 o   0.54504
  17 -26  -8        1.01        1.51     17.56 o   0.53210
 -14  26   8       42.27       47.89     17.82 o   0.52612
 -11  26   8      282.28      268.63     19.69 o   0.52732
  -8  26   8      165.59      163.84     17.82 o   0.53566
  -5  26   8        0.06        7.56     16.04 o   0.55082
  -2  26   8      100.47      103.34     22.69 o   0.57225
   1  26   8        2.16        0.00     20.16 o   0.59928
  28 -27  -8       22.42        7.56     17.64 o   0.61801
  25 -27  -8        0.65        0.00     20.16 o   0.59076
  22 -27  -8       26.23       14.01     15.07 o   0.56892
  19 -27  -8       37.62       55.19     16.86 o   0.55311
  16 -27  -8       26.21       32.77     25.21 o   0.54387
  13 -27  -8       29.84       32.77     25.21 o   0.54154
 -10  27   8      100.56      112.17     17.82 o   0.54620
  -7  27   8       77.60       90.74     16.04 o   0.55767
  -4  27   8        1.22       10.08     14.26 o   0.57556
  -1  27   8       88.40       90.38     15.07 o   0.59928
  27 -28  -8        6.40        5.04     15.12 o   0.61801
  24 -28  -8        1.88        3.78     12.48 o   0.59397
  21 -28  -8       72.34       93.26     16.04 o   0.57556
  18 -28  -8       62.49       83.18     25.21 o   0.56332
  15 -28  -8       10.45       17.64     25.21 o   0.55767
  12 -28  -8       19.08        0.00     25.21 o   0.55881
  -9  28   8        0.78        0.00     15.07 o   0.56669
  -6  28   8       26.79       26.39     15.07 o   0.58103
  -3  28   8       15.39       23.64     13.93 o   0.60139
   0 -28  -8       27.87       35.29     15.12 o   0.62717
  26 -29  -8        3.68        0.00     12.60 o   0.62006
  23 -29  -8        8.53        6.30     12.48 o   0.59928
  20 -29  -8       29.23       20.16     22.69 o   0.58430
  17 -29  -8       17.27       10.08     22.69 o   0.57556
  14 -29  -8       18.56       22.69     22.69 o   0.57335
  11 -29  -8       92.50      103.34     22.69 o   0.57776
   8 -29  -8        0.50        0.00     20.16 o   0.58862
   5 -29  -8        8.47       12.60     20.16 o   0.60559
   2 -29  -8        9.76        0.00     15.12 o   0.62818
  22 -30  -8       10.60        5.04     17.64 o   0.60663
  19 -30  -8        4.54        0.00     20.16 o   0.59504
  16 -30  -8        0.02        0.00     20.16 o   0.58969
  13 -30  -8        0.83        2.52     20.16 o   0.59076
  10 -30  -8        1.11        0.00     20.16 o   0.59822
   7 -30  -8        9.87       15.12     17.64 o   0.61183
  21 -31  -8        5.60       10.08     15.12 o   0.61596
  18 -31  -8        2.75        5.04     17.64 o   0.60768
  15 -31  -8        4.54        5.04     17.64 o   0.60559
  12 -31  -8       24.03       30.25     17.64 o   0.60976
   9 -31  -8        0.61        5.04     15.12 o   0.62006
  20 -32  -8       12.70       15.12     12.60 o   0.62717
  17 -32  -8        3.03        0.00     15.12 o   0.62210
  14 -32  -8        0.04        0.00     15.12 o   0.62311
  11 -32  -8        0.92        5.04     12.60 o   0.63019
   0   0   9     1075.80      549.49     35.29 o   0.28078
   1   1   9     2417.65     2232.95     45.97 o   0.28303
  -1   2   9    19996.50    18297.58    121.11 o   0.28303
   2   2   9       99.52      127.94     21.07 o   0.28967
  -3   3   9        2.48        0.00     24.65 o   0.28747
   0   3   9     5187.28     5756.85     70.05 o   0.28747
   3   3   9     2285.65     2612.77     51.51 o   0.30040
  -5   4   9     2150.94     2371.78     42.49 o   0.29615
  -2   4   9      896.32      937.60     34.14 o   0.28967
   1   4   9      645.88      585.64     28.19 o   0.29615
   4   4   9      612.85      524.40     48.41 o   0.31481
  -7   5   9       59.24       86.17     22.52 o   0.30872
  -4   5   9     4407.12     4521.22     63.79 o   0.29615
  -1   5   9       74.01        3.55     29.05 o   0.29615
   2   5   9        3.84        4.87     34.75 o   0.30872
   5   5   9       16.43       18.88     31.24 o   0.33243
  -9   6   9     3834.24     3957.31     85.55 o   0.32472
  -6   6   9        0.01        2.52     22.25 o   0.30666
  -3   6   9     3348.58     3225.14     76.39 o   0.30040
   0   6   9        0.13       20.16     37.81 o   0.30666
   3   6   9      400.10      352.92     42.09 o   0.32472
   6   6   9     2609.17     2687.79     78.36 o   0.35277
 -11   7   9        9.51      109.65     37.43 o   0.34367
  -8   7   9     1168.94     1140.56     55.25 o   0.32079
  -5   7   9     1121.84     1316.68     51.32 o   0.30872
  -2   7   9     1253.74     1242.86     57.90 o   0.30872
   1   7   9     1303.69     1028.40     62.92 o   0.32079
   4   7   9       23.16       12.91     24.61 o   0.34367
   7   7   9       62.24       87.30     39.17 o   0.37538
 -13   8   9      963.96      815.25     41.86 o   0.36512
 -10   8   9     3136.31     3205.55     82.52 o   0.33810
  -7   8   9     1877.19     1786.24     60.28 o   0.32079
  -4   8   9      942.69      959.92     44.80 o   0.31481
  -1   8   9     4505.96     4131.11    105.65 o   0.32079
   2   8   9     6979.62     6439.18     84.72 o   0.33810
   5   8   9       76.54       65.91     25.14 o   0.36512
   8   8   9      265.24      304.99     35.29 o   0.39989
 -15   9   9       88.87       79.12     52.37 o   0.38865
 -12   9   9      494.67      494.03     42.78 o   0.35811
  -9   9   9      161.93       90.74     37.81 o   0.33622
  -6   9   9     3562.66     3445.62     94.26 o   0.32472
  -3   9   9      524.66      596.29     45.42 o   0.32472
   0   9   9      665.56      754.45     54.79 o   0.33622
   3   9   9     4392.64     4429.30     65.00 o   0.35811
   6   9   9      926.07      766.18     57.90 o   0.38865
   9   9   9     1527.00     1572.84     50.41 o   0.42597
 -17  10   9       19.70       17.64     30.25 o   0.41390
 -14  10   9       18.87       17.23     44.80 o   0.38041
 -11  10   9      473.48      448.66     65.54 o   0.35456
  -8  10   9       22.19       55.44     35.11 o   0.33810
  -5  10   9      957.87      847.80     54.34 o   0.33243
  -2  10   9      881.42      913.44     65.60 o   0.33810
   1  10   9       62.83       87.83     29.77 o   0.35456
   4  10   9     3772.48     3717.92     72.18 o   0.38041
   7  10   9       31.98       20.16     30.25 o   0.41390
  10  10   9      630.23      723.41     42.85 o   0.45334
 -19  11   9        2.39       15.12     30.25 o   0.44058
 -16  11   9      171.05       78.14     30.25 o   0.40461
 -13  11   9      179.09      244.50     55.45 o   0.37538
 -10  11   9     1156.60     1111.57     88.22 o   0.35456
  -7  11   9     1325.81     1657.21     60.52 o   0.34367
  -4  11   9     2847.62     3065.02    115.95 o   0.34367
  -1  11   9      318.43      189.85     27.06 o   0.35456
   2  11   9      255.46      256.45     29.71 o   0.37538
   5  11   9       72.88       69.97     24.20 o   0.40461
   8  11   9     1089.02      957.82     47.89 o   0.44058
  11  11   9     2472.55     2355.05     41.86 o   0.48179
 -21  12   9       26.79       16.38     23.17 o   0.46845
 -18  12   9        1.55        0.00     32.77 o   0.43040
 -15  12   9      743.52      708.28     40.33 o   0.39830
 -12  12   9      280.86      211.73     63.01 o   0.37369
  -9  12   9     1366.84     1570.32     90.74 o   0.35811
  -6  12   9     1130.85      964.09     40.00 o   0.35277
  -3  12   9     1849.38     1612.11     48.03 o   0.35811
   0  12   9      247.73      191.27     28.61 o   0.37369
   3  12   9     2208.64     2302.52     36.17 o   0.39830
   6  12   9      380.37      498.90     27.85 o   0.43040
   9  12   9      220.14      193.56     21.44 o   0.46845
  12  12   9        0.16        7.06     20.38 o   0.51113
 -23  13   9       33.59       50.28     17.98 o   0.49731
 -20  13   9      117.87       86.55     24.71 o   0.45751
 -17  13   9     1071.41      995.79     38.16 o   0.42298
 -14  13   9     1442.12     1363.76     35.03 o   0.39511
 -11  13   9      765.34      644.74     40.53 o   0.37538
  -8  13   9       41.32       11.62     28.07 o   0.36512
  -5  13   9      487.75      439.18     36.21 o   0.36512
  -2  13   9    12227.25    11195.58    128.04 o   0.37538
   1  13   9     4264.87     4150.98     49.20 o   0.39511
   4  13   9     1399.72     1302.77     36.24 o   0.42298
   7  13   9     2969.00     2876.33     48.80 o   0.45751
  10  13   9      824.80      752.56     26.96 o   0.49731
  13  13   9      101.20      108.38     22.97 o   0.54122
 -25  14   9      298.28      301.76     23.19 o   0.52699
 -22  14   9       97.63       65.10     23.62 o   0.48571
 -19  14   9        4.92        1.49     19.36 o   0.44913
 -16  14   9      419.73      515.86     34.97 o   0.41847
 -13  14   9       57.38       42.32     24.38 o   0.39511
 -10  14   9       51.62       31.02     35.43 o   0.38041
  -7  14   9     1191.89     1282.97     60.49 o   0.37538
  -4  14   9      161.34       97.09     39.72 o   0.38041
  -1  14   9        1.16        1.74     19.63 o   0.39511
   2  14   9      469.70      444.51     24.08 o   0.41847
   5  14   9     1742.61     1532.97     38.04 o   0.44913
   8  14   9     1257.95     1158.69     40.88 o   0.48571
  11  14   9      383.39      462.91     29.37 o   0.52699
  14  14   9       58.71       45.37     19.61 o   0.57195
 -27  15   9      535.24      560.83     26.73 o   0.55737
 -24  15   9       68.13       54.94     18.74 o   0.51483
 -21  15   9       42.48       63.26     22.36 o   0.47650
 -18  15   9      439.49      357.68     21.22 o   0.44345
 -15  15   9      371.37      429.10     23.44 o   0.41695
 -12  15   9      248.51      222.63     25.94 o   0.39830
  -9  15   9      843.58      766.26     55.45 o   0.38865
  -6  15   9       40.39        0.24     35.95 o   0.38865
  -3  15   9        0.46        5.39     25.80 o   0.39830
   0  15   9      175.27      126.54     26.56 o   0.41695
   3  15   9      800.33      916.03     36.92 o   0.44345
   6  15   9      353.65      350.90     31.93 o   0.47650
   9  15   9      554.91      527.79     32.94 o   0.51483
  12  15   9      540.13      584.77     40.33 o   0.55737
  15  15   9       51.02       47.89     22.69 o   0.60321
 -29  16   9       60.07       37.81     17.82 o   0.58832
 -26  16   9      163.38      188.51     22.97 o   0.54472
 -23  16   9      121.14      192.17     20.24 o   0.50490
 -20  16   9      818.30      803.50     24.14 o   0.46980
 -17  16   9      497.70      506.00     25.43 o   0.44058
 -14  16   9      250.47      276.41     20.75 o   0.41847
 -11  16   9      106.11      112.20     27.47 o   0.40461
  -8  16   9        0.53        9.15     26.56 o   0.39989
  -5  16   9      518.20      474.11     31.49 o   0.40461
  -2  16   9       40.81       40.39     25.43 o   0.41847
   1  16   9      375.18      380.37     30.85 o   0.44058
   4  16   9       32.87       34.03     26.73 o   0.46980
   7  16   9      830.63      779.36     35.51 o   0.50490
  10  16   9      909.37      993.11     45.37 o   0.54472
  13  16   9        9.01       12.60     25.21 o   0.58832
 -31  17   9        0.06        0.00     15.12 o   0.61978
 -28  17   9      111.60       88.05     18.65 o   0.57526
 -25  17   9       37.48       31.55     16.67 o   0.53415
 -22  17   9       36.09       21.16     22.36 o   0.49731
 -19  17   9      169.08      139.44     18.23 o   0.46574
 -16  17   9     1103.73      966.20     26.31 o   0.44058
 -13  17   9      347.17      378.14     21.22 o   0.42298
 -10  17   9      447.23      428.34     22.32 o   0.41390
  -7  17   9      840.29      795.51     37.55 o   0.41390
  -4  17   9      200.58      164.65     21.10 o   0.42298
  -1  17   9        8.60        2.88     24.76 o   0.44058
   2  17   9       11.30       21.45     20.38 o   0.46574
   5  17   9      127.96      139.88     28.35 o   0.49731
   8  17   9      612.80      604.94     40.33 o   0.53415
  11  17   9      313.89      327.68     32.77 o   0.57526
  14  17   9       83.17       74.36     12.48 o   0.61978
 -30  18   9       15.71        3.80     13.93 o   0.60635
 -27  18   9       92.10       98.69     20.44 o   0.56414
 -24  18   9      110.30      131.51     20.44 o   0.52579
 -21  18   9       70.97       72.29     16.93 o   0.49219
 -18  18   9      233.88      234.14     17.86 o   0.46438
 -15  18   9      218.20      240.65     21.47 o   0.44345
 -12  18   9      156.77      218.39     20.90 o   0.43040
  -9  18   9      120.59      158.99     19.84 o   0.42597
  -6  18   9      283.17      229.51     28.41 o   0.43040
  -3  18   9      535.75      485.79     23.50 o   0.44345
   0  18   9        0.13        0.70     21.22 o   0.46438
   3  18   9      178.42      138.21     26.56 o   0.49219
   6  18   9      131.65      120.99     35.29 o   0.52579
   9  18   9       40.59       27.73     27.73 o   0.56414
  12  18   9       69.82      100.82     22.69 o   0.60635
 -29  19   9      125.00       64.65     16.31 o   0.59475
  26 -19  -9        6.43       15.12     27.73 o   0.55509
 -23  19   9        0.26        3.94     21.37 o   0.51973
 -20  19   9      421.81      373.45     20.24 o   0.48961
 -17  19   9      179.41      163.76     19.88 o   0.46574
 -14  19   9     1284.66     1187.32     29.56 o   0.44913
 -11  19   9      148.07      150.43     19.84 o   0.44058
  -8  19   9     1278.35     1129.74     26.55 o   0.44058
  -5  19   9      637.51      539.40     33.91 o   0.44913
  -2  19   9      462.74      361.72     29.05 o   0.46574
   1  19   9        2.15        0.00     26.03 o   0.48961
   4  19   9      590.91      613.85     32.62 o   0.51973
   7  19   9       20.46       12.60     27.73 o   0.55509
  10  19   9      233.58      289.87     27.73 o   0.59475
  28 -20  -9      199.72      262.14     30.25 o   0.58509
 -25  20   9        0.01        6.96     16.86 o   0.54820
 -22  20   9      223.06      199.99     16.21 o   0.51606
 -19  20   9      705.50      739.95     27.58 o   0.48961
 -16  20   9       34.66       30.48     19.07 o   0.46980
 -13  20   9      237.53      226.07     21.35 o   0.45751
 -10  20   9        1.05       22.47     17.65 o   0.45334
  -7  20   9     2418.09     2207.18     45.22 o   0.45751
  -4  20   9      640.77      581.84     32.08 o   0.46980
  -1  20   9      106.63       99.36     18.64 o   0.48961
   2  20   9        0.86        0.00     30.25 o   0.51606
   5  20   9      531.27      572.17     37.81 o   0.54820
   8  20   9      118.77      155.74     17.56 o   0.58509
  11  20   9       70.70       73.10     17.64 o   0.62588
  30 -21  -9       30.59       47.89     22.69 o   0.61568
  27 -21  -9        0.15        2.52     27.73 o   0.57746
 -24  21   9       17.63       29.31     16.86 o   0.54356
 -21  21   9      227.12      188.30     16.45 o   0.51483
 -18  21   9      149.75      139.66     20.63 o   0.49219
 -15  21   9       18.34        9.40     17.95 o   0.47650
 -12  21   9       41.01       18.48     18.28 o   0.46845
  -9  21   9      686.04      651.10     24.14 o   0.46845
  -6  21   9      308.65      340.74     28.41 o   0.47650
  -3  21   9       62.53       35.29     24.71 o   0.49219
   0  21   9       34.09       39.55     25.17 o   0.51483
   3  21   9        1.22        1.03     19.36 o   0.54356
   6  21   9       92.98      102.33     17.56 o   0.57746
   9  21   9       62.08       63.01     20.16 o   0.61568
  29 -22  -9       43.39       35.29     22.69 o   0.60739
  26 -22  -9       74.23       25.21     25.21 o   0.57195
 -23  22   9      144.14      149.37     14.99 o   0.54122
 -20  22   9       10.39       11.34     17.82 o   0.51606
 -17  22   9       33.11       24.95     18.94 o   0.49731
 -14  22   9      647.15      617.64     25.27 o   0.48571
 -11  22   9      235.39      203.24     20.90 o   0.48179
  -8  22   9     1382.87     1299.46     28.91 o   0.48571
  -5  22   9        0.28        8.54     22.97 o   0.49731
  -2  22   9       20.25       21.52     23.62 o   0.51606
   1  22   9       26.79        7.56     27.73 o   0.54122
   4  22   9       43.65       57.97     27.73 o   0.57195
   7  22   9       22.52       25.21     22.69 o   0.60739
  28 -23  -9      234.17       83.18     25.21 o   0.60110
  25 -23  -9       14.78       10.08     22.69 o   0.56862
 -22  23   9       67.56       56.81     14.41 o   0.54122
 -19  23   9      162.79      198.69     20.44 o   0.51973
 -16  23   9       12.86        5.40     18.14 o   0.50490
 -13  23   9       71.73       56.14     18.08 o   0.49731
 -10  23   9      414.43      415.73     22.03 o   0.49731
  -7  23   9       11.15       15.87     16.49 o   0.50490
  -4  23   9       74.22       63.32     23.62 o   0.51973
  -1  23   9       13.49        2.52     27.73 o   0.54122
   2  23   9       13.30        0.00     25.21 o   0.56862
   5  23   9      109.43      126.03     25.21 o   0.60110
  30 -24  -9        0.04        0.00     15.12 o   0.63092
  27 -24  -9      235.89       68.06     25.21 o   0.59687
  24 -24  -9       63.97       10.08     22.69 o   0.56750
  21 -24  -9      154.18       73.10     17.82 o   0.54356
 -18  24   9       16.94       12.60     14.55 o   0.52579
 -15  24   9       88.93      110.07     18.27 o   0.51483
 -12  24   9       15.88       27.81     17.25 o   0.51113
  -9  24   9        2.80       10.93     17.40 o   0.51483
  -6  24   9       37.47       38.86     15.92 o   0.52579
  -3  24   9       59.69       75.62     27.73 o   0.54356
   0  24   9       21.81       22.69     25.21 o   0.56750
   3  24   9       71.93       90.74     22.69 o   0.59687
   6  24   9       74.72       93.26     15.12 o   0.63092
  29 -25  -9        3.75        0.00     15.12 o   0.62588
  26 -25  -9       13.85        5.04     22.69 o   0.59475
  23 -25  -9       12.80        6.30     14.26 o   0.56862
  20 -25  -9       97.52      102.55     16.86 o   0.54820
 -17  25   9        7.65       16.84     13.53 o   0.53415
 -14  25   9       10.22        2.34     14.01 o   0.52699
 -11  25   9      109.17      143.80     18.38 o   0.52699
  -8  25   9      381.78      322.14     20.44 o   0.53415
  -5  25   9       43.68       54.19     17.82 o   0.54820
  -2  25   9        1.92       13.66     16.86 o   0.56862
   1  25   9       72.47       95.78     16.04 o   0.59475
   4  25   9       32.30       57.97     15.12 o   0.62588
  28 -26  -9       20.48       30.25     17.64 o   0.62284
  25 -26  -9       78.99       12.60     20.16 o   0.59475
  22 -26  -9       11.93       10.08     14.26 o   0.57195
  19 -26  -9       34.83       25.21     16.04 o   0.55509
 -16  26   9        8.72        8.18     13.35 o   0.54472
 -13  26   9      144.90      150.52     18.65 o   0.54122
 -10  26   9       81.27       71.84     17.82 o   0.54472
  -7  26   9        0.33        0.00     16.04 o   0.55509
  -4  26   9       21.07       26.74     15.75 o   0.57195
  -1  26   9       69.18       89.33     15.07 o   0.59475
   2  26   9        5.48        7.56     15.12 o   0.62284
  27 -27  -9        7.02        7.56     15.12 o   0.62182
  24 -27  -9        2.30        0.00     17.64 o   0.59687
  21 -27  -9        9.75       11.34     14.26 o   0.57746
  18 -27  -9       62.99       88.75     16.86 o   0.56414
 -15  27   9        6.68       13.86     16.04 o   0.55737
 -12  27   9        1.32        9.75     16.86 o   0.55737
  -9  27   9       13.42        2.52     16.04 o   0.56414
  -6  27   9        8.27        2.82     15.07 o   0.57746
  -3  27   9       57.55       84.47     15.75 o   0.59687
   0  27   9       48.37       55.84     11.48 o   0.62182
  26 -28  -9        5.19        2.52     12.60 o   0.62284
  23 -28  -9       15.75        2.91     11.48 o   0.60110
  20 -28  -9       66.71       65.54     14.26 o   0.58509
  17 -28  -9        0.60        0.00     22.69 o   0.57526
  14 -28  -9      102.94      118.47     22.69 o   0.57195
 -11  28   9       71.54       81.18     15.07 o   0.57526
  -8  28   9       43.37       47.89     15.07 o   0.58509
  -5  28   9       15.67       18.59     13.93 o   0.60110
   2 -28  -9       49.44       57.97     17.64 o   0.62284
  22 -29  -9       23.08       14.34      9.68 o   0.60739
  19 -29  -9       12.40       12.60     17.64 o   0.59475
  16 -29  -9        0.97        0.00     20.16 o   0.58832
  13 -29  -9      228.57      262.14     25.21 o   0.58832
  10 -29  -9       43.36       35.29     20.16 o   0.59475
  -7  29   9        7.35        9.69     10.69 o   0.60739
  21 -30  -9        2.43        0.00     15.12 o   0.61568
  18 -30  -9       36.99       32.77     17.64 o   0.60635
  15 -30  -9        0.06        2.52     17.64 o   0.60321
  12 -30  -9        6.80        2.52     17.64 o   0.60635
   9 -30  -9        0.02        2.52     17.64 o   0.61568
  20 -31  -9        2.07        2.52     10.08 o   0.62588
  17 -31  -9        0.23        0.00     12.60 o   0.61978
  14 -31  -9       53.56       85.70     15.12 o   0.61978
  11 -31  -9        2.82        0.00     15.12 o   0.62588
  -1   1  10       82.49        4.85     27.57 o   0.31266
  -3   2  10     1426.69     1372.67     45.07 o   0.31668
   0   2  10       83.77      110.78     29.79 o   0.31468
  -5   3  10     2072.60     1878.00     64.80 o   0.32459
  -2   3  10     2968.87     2840.38     58.68 o   0.31668
   1   3  10     2370.28     2051.86     49.36 o   0.32066
  -7   4  10     3425.11     3030.77     77.45 o   0.33609
  -4   4  10       57.50       96.19     26.62 o   0.32263
  -1   4  10      218.58      164.88     26.85 o   0.32066
   2   4  10      760.65      711.11     58.01 o   0.33039
  -9   5  10       44.26       17.64     38.04 o   0.35084
  -6   5  10      223.92      106.65     38.73 o   0.33230
  -3   5  10        1.44        8.50     28.35 o   0.32459
   0   5  10     3775.95     3922.78     88.21 o   0.32847
   3   5  10      178.94      145.90     38.90 o   0.34355
 -11   6  10      575.68      629.52     48.41 o   0.36845
  -8   6  10      655.25      751.27     51.60 o   0.34538
  -5   6  10       10.71       67.06     30.85 o   0.33230
  -2   6  10       21.48        8.80     27.85 o   0.33039
   1   6  10       27.80        1.26     39.11 o   0.33984
   4   6  10        5.76       12.60     38.16 o   0.35976
 -13   7  10     2210.36     1949.93     81.08 o   0.38854
 -10   7  10      975.81     1085.11     51.69 o   0.36151
  -7   7  10      412.70      219.29     55.45 o   0.34355
  -4   7  10     3562.28     4077.83     83.54 o   0.33609
  -1   7  10       49.94       35.29     47.89 o   0.33984
   2   7  10        0.89        9.17     40.83 o   0.35444
   5   7  10      300.21      337.16     31.88 o   0.37863
 -15   8  10      767.42      802.20     33.72 o   0.41072
 -12   8  10        0.89       35.29     50.41 o   0.38030
  -9   8  10      222.35      105.86     55.45 o   0.35799
  -6   8  10      284.74      412.77     45.21 o   0.34538
  -3   8  10      873.68     1004.36     49.81 o   0.34355
   0   8  10       85.06        2.52     46.07 o   0.35264
   3   8  10     1121.34     1197.74     43.07 o   0.37188
   6   8  10       17.21       30.80     23.62 o   0.39978
 -17   9  10     2262.56     2021.72     41.86 o   0.43470
 -14   9  10      755.60      725.93     40.33 o   0.40136
 -11   9  10        1.00       30.25     55.45 o   0.37527
  -8   9  10       20.89        7.56     55.45 o   0.35799
  -5   9  10     3270.28     3663.09     82.75 o   0.35084
  -2   9  10      257.50      180.79     47.90 o   0.35444
   1   9  10        0.84        0.00     26.32 o   0.36845
   4   9  10     1802.14     1665.06     58.69 o   0.39178
   7   9  10      445.79      455.11     30.14 o   0.42288
 -19  10  10      195.41      194.58     23.62 o   0.46018
 -16  10  10        1.66        0.00     24.20 o   0.42438
 -13  10  10     1834.29     1882.87     55.45 o   0.39500
 -10  10  10       93.89      204.17     52.93 o   0.37358
  -7  10  10        0.95       12.97     36.24 o   0.36151
  -4  10  10       99.53       85.70     50.41 o   0.35976
  -1  10  10       49.54       40.68     28.89 o   0.36845
   2  10  10        1.11        7.65     29.48 o   0.38690
   5  10  10      550.60      604.04     27.58 o   0.41380
   8  10  10     2374.56     2184.08     42.78 o   0.44762
 -21  11  10       66.63       84.33     19.96 o   0.48693
 -18  11  10      112.36      138.26     24.76 o   0.44903
 -15  11  10     1375.50     1189.71     50.41 o   0.41685
  -9  11  10      215.50      337.76     68.06 o   0.37527
  -6  11  10     1229.62     1114.12     52.56 o   0.36845
  -3  11  10      123.92       54.03     31.17 o   0.37188
   0  11  10      804.00      654.78     41.98 o   0.38526
   3  11  10     1227.02     1257.31     31.72 o   0.40763
   6  11  10      117.82       97.21     24.76 o   0.43760
   9  11  10      298.36      254.58     26.73 o   0.47374
 -23  12  10      823.55      791.57     21.41 o   0.51475
 -20  12  10        0.17        2.52     22.23 o   0.47508
 -17  12  10        0.61        2.43     22.85 o   0.44049
 -14  12  10      272.90      331.46     26.73 o   0.41226
 -11  12  10       12.27       22.69     70.58 o   0.39178
  -8  12  10        2.12        0.00     52.93 o   0.38030
  -5  12  10      239.78      432.77     33.84 o   0.37863
  -2  12  10     5572.85     5935.81    127.75 o   0.38690
   1  12  10      141.46      103.66     21.10 o   0.40451
   4  12  10       96.68       91.05     25.80 o   0.43030
   7  12  10     2053.13     2071.19     41.86 o   0.46292
  10  12  10      173.56      146.49     17.24 o   0.50103
 -25  13  10       98.65      100.82     21.39 o   0.54348
 -22  13  10      258.04      214.07     20.27 o   0.50229
 -19  13  10       64.85       60.49     32.77 o   0.46565
 -16  13  10      214.75      283.80     30.77 o   0.43470
 -13  13  10      530.91      606.22     26.42 o   0.41072
 -10  13  10       12.20       43.04     25.17 o   0.39500
  -7  13  10       44.83      119.55     37.28 o   0.38854
  -4  13  10     2364.30     2370.00     68.69 o   0.39178
  -1  13  10     2046.01     2080.03     38.29 o   0.40451
   2  13  10      855.18      812.06     28.34 o   0.42587
   5  13  10     1233.79      993.62     32.94 o   0.45464
   8  13  10     2521.31     2434.76     37.79 o   0.48952
  11  13  10     1419.99     1410.26     33.86 o   0.52931
 -27  14  10       32.59       52.51     18.65 o   0.57298
 -24  14  10        1.82       19.02     16.31 o   0.53050
 -21  14  10      178.38      193.12     19.47 o   0.49210
 -18  14  10      352.95      388.79     28.91 o   0.45880
 -15  14  10     2629.52     2570.38     55.95 o   0.43177
 -12  14  10      113.68      113.87     22.43 o   0.41226
  -9  14  10        1.17        1.84     23.66 o   0.40136
  -6  14  10       57.06       66.98     26.03 o   0.39978
  -3  14  10     2692.80     2362.43     47.83 o   0.40763
   0  14  10      347.01      401.99     22.46 o   0.42438
   3  14  10     1360.74     1242.64     35.51 o   0.44903
   6  14  10      191.93      195.97     22.43 o   0.48038
   9  14  10       10.46       14.39     24.76 o   0.51720
  12  14  10        0.57        5.04     27.73 o   0.55842
 -29  15  10       72.17       17.64     20.16 o   0.60314
 -26  15  10       12.60       10.08     19.61 o   0.55956
 -23  15  10      432.52      390.25     19.47 o   0.51965
 -20  15  10      113.75       78.88     23.62 o   0.48432
 -17  15  10      516.25      539.64     30.77 o   0.45464
 -14  15  10     1594.23     1792.85     45.70 o   0.43177
 -11  15  10       61.86       52.72     20.16 o   0.41685
  -8  15  10      129.76      111.58     20.86 o   0.41072
  -5  15  10       72.68       23.29     20.95 o   0.41380
  -2  15  10     1110.13     1157.82     30.41 o   0.42587
   1  15  10       17.05       40.48     26.03 o   0.44620
   4  15  10       11.15       17.64     32.77 o   0.47374
   7  15  10        1.56       21.97     24.76 o   0.50731
  10  15  10      389.48      378.09     35.29 o   0.54580
  13  15  10       11.43        7.56     22.69 o   0.58825
 -28  16  10      193.13      159.70     18.15 o   0.58933
 -25  16  10       13.87        4.60     20.44 o   0.54812
 -22  16  10       10.07       13.28     22.97 o   0.51105
 -19  16  10      104.58      133.38     22.97 o   0.47906
 -16  16  10       36.43       25.88     27.47 o   0.45324
 -13  16  10     1034.54      911.00     37.30 o   0.43470
 -10  16  10      629.47      648.44     35.43 o   0.42438
  -7  16  10     1152.19      981.36     29.43 o   0.42288
  -4  16  10      491.68      447.21     23.34 o   0.43030
  -1  16  10       35.44       46.63     20.95 o   0.44620
   2  16  10        0.03        1.00     25.43 o   0.46971
   5  16  10      214.63      226.37     27.24 o   0.49977
   8  16  10      338.22      360.44     35.29 o   0.53526
  11  16  10        4.88       20.16     25.21 o   0.57519
  14  16  10        0.46        8.54     11.48 o   0.61869
 -27  17  10      262.26      170.36     19.98 o   0.57738
 -24  17  10       13.41       22.69     19.36 o   0.53880
 -21  17  10       18.65       29.16     22.85 o   0.50481
 -18  17  10       18.85       12.89     15.79 o   0.47641
 -15  17  10       56.26       47.89     27.47 o   0.45464
 -12  17  10       82.60       90.74     27.04 o   0.44049
  -9  17  10        4.42        1.78     23.28 o   0.43470
  -6  17  10      896.84      877.64     27.09 o   0.43760
  -3  17  10      184.10      237.46     22.43 o   0.44903
   0  17  10        0.45       16.62     17.98 o   0.46836
   3  17  10      320.61      285.08     27.85 o   0.49467
   6  17  10        4.47        7.56     32.77 o   0.52691
   9  17  10       31.71       25.21     27.73 o   0.56407
  12  17  10      120.60      132.33     16.04 o   0.60523
  29 -18 -10       69.72       52.93     22.69 o   0.60732
  26 -18 -10       40.16       42.85     30.25 o   0.56743
 -23  18  10        5.46       10.56     18.65 o   0.53170
 -20  18  10       26.66       32.66     15.92 o   0.50103
 -17  18  10      202.65      232.35     18.03 o   0.47641
 -14  18  10       10.41        8.82     18.28 o   0.45880
 -11  18  10      995.27      910.00     37.30 o   0.44903
  -8  18  10       67.64       68.06     26.56 o   0.44762
  -5  18  10      265.87      262.51     22.71 o   0.45464
  -2  18  10      993.72      785.78     33.91 o   0.46971
   1  18  10      495.27      444.35     20.90 o   0.49210
   4  18  10       32.46       16.91     23.62 o   0.52087
   7  18  10      136.57      141.15     32.77 o   0.55501
  10  18  10      297.23      353.66     18.65 o   0.59361
  28 -19 -10       59.48       50.41     25.21 o   0.59680
 -25  19  10      266.10      341.57     19.98 o   0.55956
 -22  19  10       17.26       19.73     20.44 o   0.52691
 -19  19  10       39.13       38.82     17.56 o   0.49977
 -16  19  10       90.29       78.24     18.57 o   0.47906
 -13  19  10      100.90       91.14     18.80 o   0.46565
 -10  19  10        0.87        2.12     18.11 o   0.46018
  -7  19  10     3254.76     2938.68     53.62 o   0.46292
  -4  19  10     1659.07     1575.23     41.78 o   0.47374
  -1  19  10       54.63       39.80     18.45 o   0.49210
   2  19  10       95.06      102.98     21.80 o   0.51720
   5  19  10      231.00      255.84     21.39 o   0.54812
   8  19  10      129.38      170.74     18.65 o   0.58393
  11  19  10        0.05        0.00     15.12 o   0.62379
 -30  20  10       44.42       42.85     15.12 o   0.62683
  27 -20 -10      241.59      249.54     30.25 o   0.58825
 -24  20  10       97.33       82.76     18.65 o   0.55387
 -21  20  10      332.90      339.44     21.17 o   0.52450
 -18  20  10        0.03        0.00     16.66 o   0.50103
 -15  20  10       32.77       54.00     18.27 o   0.48432
 -12  20  10      172.07      138.72     19.65 o   0.47508
  -9  20  10      767.61      826.06     26.02 o   0.47374
  -6  20  10      240.70      273.33     19.18 o   0.48038
  -3  20  10      597.15      496.74     31.49 o   0.49467
   0  20  10        8.26       22.65     17.81 o   0.51598
   3  20  10       67.93       71.11     18.65 o   0.54348
   6  20  10       72.47       79.46     16.86 o   0.57629
   9  20  10        6.29        6.86     12.10 o   0.61355
  29 -21 -10      145.20      153.76     22.69 o   0.61766
  26 -21 -10      173.77      181.48     30.25 o   0.58176
 -23  21  10       21.85       10.80     18.65 o   0.55043
 -20  21  10       60.00       58.47     17.56 o   0.52450
 -17  21  10        7.18        9.05     19.36 o   0.50481
 -14  21  10        0.63        1.80     18.08 o   0.49210
 -11  21  10        0.31        9.97     18.45 o   0.48693
  -8  21  10        1.36        5.14     17.46 o   0.48952
  -5  21  10      815.10      744.02     23.19 o   0.49977
  -2  21  10      418.73      298.14     26.56 o   0.51720
   1  21  10       38.35       63.92     19.36 o   0.54114
   4  21  10      123.75      157.52     19.36 o   0.57076
   7  21  10       27.80       24.54     13.28 o   0.60523
  28 -22 -10        0.13        0.00     22.69 o   0.61044
  25 -22 -10       54.60       20.16     25.21 o   0.57738
 -22  22  10      125.00      134.11     17.56 o   0.54928
 -19  22  10       71.44       53.41     18.65 o   0.52691
 -16  22  10       42.06       44.64     17.95 o   0.51105
 -13  22  10       76.97       75.95     18.64 o   0.50229
 -10  22  10      521.88      523.10     22.75 o   0.50103
  -7  22  10       20.10       23.43     16.98 o   0.50731
  -4  22  10        9.10        5.31     15.72 o   0.52087
  -1  22  10        8.10        0.00     27.73 o   0.54114
   2  22  10        0.16        0.00     27.73 o   0.56743
   5  22  10      321.81      415.90     27.73 o   0.59892
  27 -23 -10        1.00        2.52     22.69 o   0.60523
  24 -23 -10        0.05        0.00     22.69 o   0.57519
 -21  23  10        5.42        1.86     12.94 o   0.55043
 -18  23  10        7.26        6.04     17.56 o   0.53170
 -15  23  10      110.89      111.07     17.95 o   0.51965
 -12  23  10        9.77       11.25     17.81 o   0.51475
  -9  23  10      185.82      160.83     17.98 o   0.51720
  -6  23  10       17.64       33.19     18.65 o   0.52691
  -3  23  10        5.96       16.38     17.82 o   0.54348
   0  23  10      103.08      118.47     27.73 o   0.56631
   3  23  10       94.71      108.38     15.07 o   0.59468
   6  23  10      145.97      186.52     17.64 o   0.62783
 -26  24  10        3.03       16.33     12.10 o   0.60209
  23 -24 -10       18.87        2.52     20.16 o   0.57519
 -20  24  10        0.71        3.50     12.55 o   0.55387
 -17  24  10       96.29       61.63     18.65 o   0.53880
 -14  24  10      111.57       99.02     18.65 o   0.53050
 -11  24  10        0.64        1.14     18.65 o   0.52931
  -8  24  10      132.78      119.85     18.65 o   0.53526
  -5  24  10       41.81       93.44     18.65 o   0.54812
  -2  24  10      175.55      186.89     18.65 o   0.56743
   1  24  10       63.96       76.88     16.04 o   0.59254
   4  24  10      201.25      224.33     17.64 o   0.62277
  28 -25 -10       63.22       63.01     15.12 o   0.62985
  25 -25 -10       14.96       10.08     20.16 o   0.60103
  22 -25 -10       41.16       27.73     14.26 o   0.57738
 -19  25  10        4.62        6.85     12.07 o   0.55956
 -16  25  10       15.63        3.08     13.53 o   0.54812
 -13  25  10       28.62        3.78     17.82 o   0.54348
 -10  25  10       47.15       52.93     17.82 o   0.54580
  -7  25  10       11.47       25.21     17.82 o   0.55501
  -4  25  10       18.59       17.91     16.86 o   0.57076
  -1  25  10       18.11       25.21     16.04 o   0.59254
   2  25  10        3.70       15.12     17.64 o   0.61971
  27 -26 -10        1.18        0.00     15.12 o   0.62783
  24 -26 -10       53.33       15.12     20.16 o   0.60209
  21 -26 -10      115.64       54.19     14.26 o   0.58176
 -18  26  10       52.00       46.21     11.64 o   0.56743
 -15  26  10       14.39       22.69     16.04 o   0.55956
 -12  26  10       22.58       42.85     16.04 o   0.55842
  -9  26  10        0.65        5.04     16.04 o   0.56407
  -6  26  10       11.23       28.85     16.86 o   0.57629
  -3  26  10      293.08      394.42     18.65 o   0.59468
   0  26  10        8.00        5.04     15.12 o   0.61869
  26 -27 -10        1.11        0.00     12.60 o   0.62783
  23 -27 -10        1.67        0.00     17.64 o   0.60523
  20 -27 -10      241.40      238.19     14.26 o   0.58825
 -17  27  10        9.98       22.92     11.09 o   0.57738
 -14  27  10        2.30        0.00     15.07 o   0.57298
 -11  27  10       71.46       78.14     16.04 o   0.57519
  -8  27  10       63.09       62.22     15.75 o   0.58393
  -5  27  10        1.01        0.00     13.93 o   0.59892
  -2  27  10       15.85       17.64     15.12 o   0.61971
  22 -28 -10        1.30        0.00     15.12 o   0.61044
  19 -28 -10        0.01        4.36     11.48 o   0.59680
  16 -28 -10       27.44       27.73     20.16 o   0.58933
 -13  28  10       60.85       65.45     13.28 o   0.58825
 -10  28  10        8.94        5.71     13.28 o   0.59361
  -7  28  10       17.05       41.76     13.28 o   0.60523
  18 -29 -10        2.96        0.00     15.12 o   0.60732
  15 -29 -10       66.07       63.01     17.64 o   0.60314
  12 -29 -10       11.33        5.04     17.64 o   0.60523
   9 -29 -10        9.96        2.52     17.64 o   0.61355
  17 -30 -10        3.09        7.56     12.60 o   0.61971
  14 -30 -10        3.46        0.00     15.12 o   0.61869
   0   1  11     5090.55     5335.57     75.59 o   0.34380
  -2   2  11     2167.97     2125.44     64.92 o   0.34563
   1   2  11      807.49      656.36     37.47 o   0.34746
  -4   3  11     5358.15     5301.84     97.59 o   0.35109
  -1   3  11     2890.60     2805.40     53.72 o   0.34746
   2   3  11     2095.53     1901.23     87.59 o   0.35468
  -6   4  11     4643.45     4529.48    138.63 o   0.36000
  -3   4  11      442.55      501.98     46.24 o   0.35109
   0   4  11      818.94      831.41     50.59 o   0.35289
   3   4  11        2.27        0.00     44.66 o   0.36524
  -8   5  11      262.80      284.83     50.41 o   0.37211
  -5   5  11     2454.54     2533.23     78.94 o   0.35823
  -2   5  11       43.28        0.00     32.65 o   0.35468
   1   5  11        9.96       75.14     41.19 o   0.36175
   4   5  11       32.35       16.04     47.56 o   0.37885
 -10   6  11      446.01      415.90     70.58 o   0.38712
  -7   6  11        8.36       30.25     45.37 o   0.36869
  -4   6  11      703.77      670.69     48.80 o   0.36000
  -1   6  11      536.27      536.88     65.54 o   0.36175
   2   6  11     4508.51     4999.78    112.57 o   0.37381
   5   6  11      260.00      352.06     20.69 o   0.39522
 -12   7  11     2292.57     2184.56     40.07 o   0.40472
  -9   7  11        1.14        7.56     50.41 o   0.38218
  -6   7  11      235.03      204.17     57.97 o   0.36869
  -3   7  11      653.01      690.77     51.60 o   0.36524
   0   7  11      452.88      362.50     51.38 o   0.37211
   3   7  11       22.53       33.24     29.54 o   0.38876
   6   7  11     7632.26     7679.01     67.66 o   0.41400
 -14   8  11     2480.14     2500.41     60.49 o   0.42458
 -11   8  11        4.43        2.52     21.80 o   0.39841
  -8   8  11      445.51      398.25     50.41 o   0.38052
  -5   8  11        0.00        2.52     37.55 o   0.37211
  -2   8  11     1339.30     1069.51     71.91 o   0.37381
   1   8  11        4.61       18.00     48.59 o   0.38548
   4   8  11    10812.34    10765.39     75.73 o   0.40628
   7   8  11      628.85      664.79     28.35 o   0.43490
 -16   9  11      138.17      121.85     23.62 o   0.44639
 -13   9  11      568.68      574.11     26.56 o   0.41705
 -10   9  11      515.09      516.72     26.73 o   0.39522
  -7   9  11        1.09        2.52     65.54 o   0.38218
  -4   9  11      213.14      132.89     40.53 o   0.37885
  -1   9  11       56.42       64.80     61.28 o   0.38548
   2   9  11     6555.41     6420.71     53.07 o   0.40158
   5   9  11      785.72      718.71     29.37 o   0.42607
   8   9  11      558.98      637.71     30.30 o   0.45760
 -18  10  11     1219.76     1161.99     33.86 o   0.46990
 -15  10  11        7.80       10.08     32.77 o   0.43780
 -12  10  11      810.14      692.43     29.37 o   0.41247
  -9  10  11      184.25      274.74     37.81 o   0.39522
  -6  10  11        4.43        7.56     65.54 o   0.38712
  -3  10  11     1383.15     1449.94     75.53 o   0.38876
   0  10  11     2457.72     2335.55     30.56 o   0.40000
   3  10  11     1159.03     1202.74     29.19 o   0.42008
   6  10  11        2.32       10.44     22.23 o   0.44781
   9  10  11      376.95      407.07     26.73 o   0.48188
 -20  11  11      119.80       99.56     23.17 o   0.49484
 -17  11  11      617.92      627.32     31.49 o   0.46036
 -14  11  11      214.95      185.54     24.01 o   0.43197
 -11  11  11     1401.45     1370.64     31.93 o   0.41093
  -8  11  11       77.53       63.27     21.17 o   0.39841
  -5  11  11        0.02        7.45     28.21 o   0.39522
  -2  11  11     1294.77     1228.97     27.57 o   0.40158
   1  11  11     1456.65     1383.93     30.68 o   0.41705
   4  11  11      671.48      567.13     28.52 o   0.44068
   7  11  11      803.79      872.12     32.08 o   0.47124
  10  11  11      180.60      161.81     20.38 o   0.50748
 -22  12  11       72.40       64.48     15.04 o   0.52103
 -19  12  11       37.84       56.01     22.23 o   0.48450
 -16  12  11      421.67      352.49     29.36 o   0.45343
 -13  12  11        1.05        7.56     21.39 o   0.42903
 -10  12  11      544.80      586.03     26.73 o   0.41247
  -7  12  11      145.97      167.11     22.97 o   0.40472
  -4  12  11       30.81       59.54     20.27 o   0.40628
  -1  12  11        4.19       14.08     15.76 o   0.41705
   2  12  11       37.56       27.89     20.38 o   0.43635
   5  12  11     2394.56     2138.82     41.86 o   0.46311
   8  12  11     1527.09     1441.77     33.86 o   0.49612
  11  12  11       17.73       13.70     20.44 o   0.53424
 -24  13  11        0.86        5.17     19.36 o   0.54828
 -21  13  11        5.68       19.93     17.40 o   0.50997
 -18  13  11      226.65      239.45     35.29 o   0.47659
 -15  13  11      212.37      242.55     26.56 o   0.44922
 -12  13  11      261.92      244.60     22.43 o   0.42903
  -9  13  11        8.54        3.00     20.64 o   0.41705
  -6  13  11      102.59      106.95     20.27 o   0.41400
  -3  13  11     1167.26     1206.11     27.06 o   0.42008
   0  13  11     2066.85     1859.02     29.08 o   0.43490
   3  13  11     4129.47     3915.72     49.90 o   0.45760
   6  13  11     1563.30     1478.32     35.65 o   0.48710
   9  13  11      408.21      395.73     28.41 o   0.52225
  12  13  11        0.55        0.00     25.21 o   0.56197
 -26  14  11       68.91       45.87     18.15 o   0.57644
 -23  14  11      302.13      314.57     22.97 o   0.53660
 -20  14  11       36.92       25.57     21.80 o   0.50120
 -17  14  11       33.64       24.40     26.03 o   0.47124
 -14  14  11      123.33      139.77     21.68 o   0.44781
 -11  14  11        9.85        7.13     17.98 o   0.43197
  -8  14  11      372.74      398.52     23.74 o   0.42458
  -5  14  11       68.27       46.74     19.76 o   0.42607
  -2  14  11       83.22       83.46     20.63 o   0.43635
   1  14  11      823.07      791.80     23.64 o   0.45483
   4  14  11      522.51      561.07     27.58 o   0.48056
   7  14  11       71.12       61.57     24.76 o   0.51245
  10  14  11        6.89        0.00     27.73 o   0.54943
  13  14  11       66.92       15.12     22.69 o   0.59055
 -28  15  11       38.22       23.71     13.93 o   0.60538
 -25  15  11       21.80        2.52     17.56 o   0.56422
 -22  15  11       40.96       52.93     27.73 o   0.52707
 -19  15  11      141.36      161.32     30.25 o   0.49484
 -16  15  11       11.05        5.03     24.71 o   0.46855
 -13  15  11       58.34       42.28     19.35 o   0.44922
 -10  15  11      481.06      376.02     22.57 o   0.43780
  -7  15  11      157.93      132.51     19.96 o   0.43490
  -4  15  11        5.26       25.56     20.09 o   0.44068
  -1  15  11      123.81       99.29     19.47 o   0.45483
   2  15  11       44.80       40.34     19.14 o   0.47659
   5  15  11       14.47        9.84     23.62 o   0.50498
   8  15  11        1.55        0.00     27.73 o   0.53896
  11  15  11        8.82        0.00     25.21 o   0.57753
  14  15  11        1.53       15.12     17.64 o   0.61985
 -27  16  11      133.14       84.71     16.31 o   0.59269
 -24  16  11       46.82       39.67     18.65 o   0.55402
 -21  16  11       11.48        0.00     21.80 o   0.51981
 -18  16  11        1.31        3.96     25.57 o   0.49099
 -15  16  11       82.48       62.08     26.56 o   0.46855
 -12  16  11       26.49       36.29     20.16 o   0.45343
  -9  16  11        7.07       18.82     19.96 o   0.44639
  -6  16  11        0.64        9.78     19.16 o   0.44781
  -3  16  11      471.39      444.35     23.90 o   0.45760
   0  16  11       97.01       93.76     19.47 o   0.47526
   3  16  11       43.41       35.96     18.90 o   0.49994
   6  16  11        0.46        0.00     27.73 o   0.53067
   9  16  11        8.39       12.60     27.73 o   0.56646
  12  16  11        0.34        3.78     14.26 o   0.60642
 -29  17  11        0.48       15.12     17.64 o   0.62189
  26 -17 -11       65.17       88.22     27.73 o   0.58190
 -23  17  11       83.53       76.53     19.36 o   0.54596
 -20  17  11       76.14       70.48     24.20 o   0.51492
 -17  17  11      122.90      148.43     26.56 o   0.48970
 -14  17  11      267.01      242.97     28.91 o   0.47124
 -11  17  11       45.74       63.28     26.03 o   0.46036
  -8  17  11      905.86      871.57     26.85 o   0.45760
  -5  17  11      253.22      233.29     21.86 o   0.46311
  -2  17  11        0.21        5.04     18.90 o   0.47659
   1  17  11      101.28       97.41     18.09 o   0.49740
   4  17  11      105.91       94.47     22.23 o   0.52467
   7  17  11      344.88      344.06     21.39 o   0.55744
  10  17  11       64.84       54.19     16.04 o   0.59482
 -28  18  11       75.47       98.22     15.07 o   0.61058
  25 -18 -11       36.71       27.73     27.73 o   0.57313
 -22  18  11        0.30        0.00     20.44 o   0.54013
 -19  18  11      217.21      113.48     26.03 o   0.51245
 -16  18  11      475.35      465.73     32.62 o   0.49099
 -13  18  11      492.91      424.55     31.67 o   0.47659
 -10  18  11       32.45       27.65     26.56 o   0.46990
  -7  18  11      124.88       98.52     20.95 o   0.47124
  -4  18  11        0.09        7.44     18.23 o   0.48056
  -1  18  11       90.32      110.10     20.24 o   0.49740
   2  18  11       49.41       39.62     20.44 o   0.52103
   5  18  11       32.24       35.29     19.61 o   0.55058
   8  18  11      126.97      147.45     17.82 o   0.58516
  11  18  11       60.11       73.10     10.69 o   0.62392
  27 -19 -11      125.90      131.07     27.73 o   0.60118
 -24  19  11      142.63      151.23     19.98 o   0.56646
 -21  19  11       55.36       68.06     27.73 o   0.53660
 -18  19  11        2.46       13.30     26.26 o   0.51245
 -15  19  11      258.98      257.49     29.36 o   0.49484
 -12  19  11       14.39       22.88     25.17 o   0.48450
  -9  19  11      570.51      544.70     32.08 o   0.48188
  -6  19  11       17.51       10.47     17.98 o   0.48710
  -3  19  11       12.04        6.95     17.40 o   0.49994
   0  19  11      103.91      113.63     21.17 o   0.51981
   3  19  11      187.78      211.73     21.39 o   0.54596
   6  19  11       24.58       22.35     16.86 o   0.57753
   9  19  11        4.24        4.37     13.28 o   0.61369
  26 -20 -11        4.75       12.60     25.21 o   0.59376
 -23  20  11       43.95       31.51     17.82 o   0.56197
 -20  20  11      539.15      635.19     35.29 o   0.53542
 -17  20  11      412.49      388.56     29.36 o   0.51492
 -14  20  11        7.90       16.22     25.57 o   0.50120
 -11  20  11      112.83      111.49     27.24 o   0.49484
  -8  20  11       22.11       35.98     26.03 o   0.49612
  -5  20  11       15.39       12.79     22.85 o   0.50498
  -2  20  11       44.29       48.07     18.23 o   0.52103
   1  20  11        1.71        0.00     25.21 o   0.54364
   4  20  11       23.54       12.60     16.86 o   0.57202
   7  20  11       19.77       21.77     13.93 o   0.60538
 -28  21  11       14.58       19.57     11.48 o   0.62189
  25 -21 -11       38.83       57.97     25.21 o   0.58840
 -22  21  11       19.17       11.54     16.86 o   0.55971
 -19  21  11       39.50       31.74     17.56 o   0.53660
 -16  21  11        2.35        0.60     16.48 o   0.51981
 -13  21  11       36.80       20.08     17.81 o   0.50997
 -10  21  11      317.67      307.71     29.68 o   0.50748
  -7  21  11      337.49      326.05     28.91 o   0.51245
  -4  21  11        1.25        7.56     30.25 o   0.52467
  -1  21  11        2.23       12.13     17.56 o   0.54364
   2  21  11      139.58      133.04     17.56 o   0.56869
   5  21  11       97.64      105.63     14.45 o   0.59907
 -27  22  11       54.40       63.72     12.10 o   0.61575
 -24  22  11      161.56      117.19     16.86 o   0.58516
 -21  22  11      125.50      120.99     17.82 o   0.55971
 -18  22  11      108.14      102.32     17.56 o   0.54013
 -15  22  11       78.40       93.02     18.65 o   0.52707
 -12  22  11       95.68      109.57     18.80 o   0.52103
  -9  22  11      132.57      162.63     18.45 o   0.52225
  -6  22  11       10.80       20.16     18.65 o   0.53067
  -3  22  11       58.67      102.08     19.61 o   0.54596
   0  22  11        1.97       17.64     22.69 o   0.56758
   3  22  11        0.08       12.60     22.69 o   0.59482
   6  22  11       83.96       90.74     15.12 o   0.62696
  26 -23 -11        0.02        2.52     20.16 o   0.61162
 -23  23  11        8.21        5.38     13.28 o   0.58408
 -20  23  11        1.53        5.88     11.46 o   0.56197
 -17  23  11        0.27        9.11     16.31 o   0.54596
 -14  23  11        9.81        6.77     16.86 o   0.53660
 -11  23  11       18.72       15.00     19.36 o   0.53424
  -8  23  11        6.85       21.54     18.65 o   0.53896
  -5  23  11        0.11       10.08     17.82 o   0.55058
  -2  23  11        3.62        6.30     16.04 o   0.56869
   1  23  11        8.74       17.64     22.69 o   0.59269
   4  23  11       86.33       85.70     17.64 o   0.62189
  25 -24 -11      236.51       88.22     22.69 o   0.60955
 -22  24  11       45.93       40.47     15.07 o   0.58516
 -19  24  11       16.67       12.61     11.46 o   0.56646
 -16  24  11       16.00        5.31     16.86 o   0.55402
 -13  24  11       52.77       64.00     17.56 o   0.54828
 -10  24  11        6.26       20.19     17.56 o   0.54943
  -7  24  11       10.94       17.66     17.56 o   0.55744
  -4  24  11      106.57      171.40     17.82 o   0.57202
  -1  24  11      166.06      173.92     25.21 o   0.59269
   2  24  11        7.88        0.00     17.64 o   0.61883
  24 -25 -11       29.56       10.08     17.64 o   0.60955
 -21  25  11        0.40        2.52     12.48 o   0.58840
 -18  25  11       42.41       35.29     11.64 o   0.57313
 -15  25  11       13.02        3.61     12.07 o   0.56422
 -12  25  11       21.57       20.36     16.86 o   0.56197
  -9  25  11        4.57       12.53     16.86 o   0.56646
  -6  25  11      117.37      117.21     17.82 o   0.57753
  -3  25  11       60.55       88.22     22.69 o   0.59482
   0  25  11       29.59       12.60     17.64 o   0.61780
  23 -26 -11        9.20        2.52     15.12 o   0.61162
  20 -26 -11      100.08       73.10     12.48 o   0.59376
 -17  26  11       11.11       15.28     10.61 o   0.58190
 -14  26  11       17.89       12.60     14.26 o   0.57644
 -11  26  11       21.21       20.16     16.04 o   0.57753
  -8  26  11      123.21      158.80     17.82 o   0.58516
  -5  26  11       11.66       21.42     14.26 o   0.59907
  -2  26  11        6.02        5.04     15.12 o   0.61883
  22 -27 -11      128.41       50.41     15.12 o   0.61575
  19 -27 -11       72.46       79.56     11.48 o   0.60118
 -16  27  11        0.81        7.56     12.48 o   0.59269
 -13  27  11        6.47       12.60     12.48 o   0.59055
 -10  27  11        3.79        6.56     13.28 o   0.59482
  -7  27  11        5.36        2.52     17.64 o   0.60538
  -4  27  11       22.85       47.89     15.12 o   0.62189
  15 -28 -11       38.23       50.41     15.12 o   0.60538
 -12  28  11       45.18       43.24     11.48 o   0.60642
  -9  28  11        6.97        5.04     12.60 o   0.61369
   0   0  12     4239.87     3831.28    118.47 o   0.37438
   1   1  12     3424.17     3357.86     87.89 o   0.37607
  -1   2  12     3022.61     2752.01     57.64 o   0.37607
   2   2  12     2081.73     2066.87     93.26 o   0.38109
  -3   3  12      165.90       78.09     43.64 o   0.37942
   0   3  12     9531.10     9016.56    133.64 o   0.37942
   3   3  12     3966.63     4322.79    141.15 o   0.38931
  -5   4  12     4002.26     3435.55    128.55 o   0.38604
  -2   4  12      511.23      384.39     46.34 o   0.38109
   1   4  12      304.60      221.31     58.62 o   0.38604
   4   4  12      236.51      186.64     20.83 o   0.40054
  -7   5  12      529.70      522.61     27.58 o   0.39576
  -4   5  12     2119.00     2130.15     67.45 o   0.38604
  -1   5  12     2664.29     2718.31    102.55 o   0.38604
   2   5  12      336.95      298.85     28.35 o   0.39576
   5   5  12      486.93      519.22     21.66 o   0.41452
  -9   6  12       53.92       37.12     18.39 o   0.40837
  -6   6  12     1595.55     1668.62     52.93 o   0.39416
  -3   6  12      241.92      189.04     73.10 o   0.38931
   0   6  12     2540.33     2650.39     40.99 o   0.39416
   3   6  12     4439.66     4187.98     42.06 o   0.40837
   6   6  12     5344.89     5784.73     90.74 o   0.43100
 -11   7  12      201.01      210.47     26.73 o   0.42359
  -8   7  12       70.37      138.01     18.81 o   0.40525
  -5   7  12       47.81       17.64     32.77 o   0.39576
  -2   7  12     1461.77     1576.37     35.51 o   0.39576
   1   7  12      895.50     1010.30     21.37 o   0.40525
   4   7  12     6602.00     6506.34     50.43 o   0.42359
   7   7  12      477.48      602.42     28.52 o   0.44970
 -13   8  12     1277.46     1174.59     50.41 o   0.44117
 -10   8  12      109.35       89.70     22.97 o   0.41908
  -7   8  12     1162.41     1032.54     25.20 o   0.40525
  -4   8  12      118.60       90.74     23.17 o   0.40054
  -1   8  12      762.06      775.08     28.52 o   0.40525
   2   8  12     5259.95     4966.07     43.65 o   0.41908
   5   8  12     5137.91     5242.24     59.69 o   0.44117
   8   8  12     3762.17     3617.29     49.81 o   0.47035
 -15   9  12        5.38        0.00     32.77 o   0.46083
 -12   9  12      558.88      474.89     27.58 o   0.43539
  -9   9  12     1428.90     1562.44     29.57 o   0.41757
  -6   9  12       45.78        7.56     21.39 o   0.40837
  -3   9  12      875.53      851.96     32.08 o   0.40837
   0   9  12      262.45      277.66     17.65 o   0.41757
   3   9  12     2347.05     2199.25     32.96 o   0.43539
   6   9  12      627.81      587.34     27.58 o   0.46083
   9   9  12       97.77       80.35     22.23 o   0.49271
 -17  10  12     1013.44      942.70     45.37 o   0.48232
 -14  10  12      155.66       85.70     35.29 o   0.45391
 -11  10  12        0.42        5.04     21.39 o   0.43247
  -8  10  12      178.81      168.67     19.37 o   0.41908
  -5  10  12        0.01        3.78     21.39 o   0.41452
  -2  10  12     1513.90     1501.00     30.93 o   0.41908
   1  10  12       60.36       52.90     17.46 o   0.43247
   4  10  12      744.93      637.25     28.35 o   0.45391
   7  10  12      246.76      304.99     24.95 o   0.48232
  10  10  12       12.96       11.73     20.44 o   0.51656
 -19  11  12      104.74       88.22     21.39 o   0.50541
 -16  11  12      243.44      214.25     32.77 o   0.47438
 -13  11  12       26.55       24.70     22.97 o   0.44970
 -10  11  12      177.78      141.47     18.81 o   0.43247
  -7  11  12      155.07      196.61     24.95 o   0.42359
  -4  11  12     1644.59     1689.25     34.72 o   0.42359
  -1  11  12       19.64       24.22     16.37 o   0.43247
   2  11  12     1003.38      987.99     23.64 o   0.44970
   5  11  12      256.91      234.41     24.95 o   0.47438
   8  11  12      120.69      125.02     22.23 o   0.50541
  11  11  12        5.40        6.81     15.66 o   0.54170
 -21  12  12       40.96       18.68     19.36 o   0.52988
 -18  12  12      844.95      804.06     42.85 o   0.49656
 -15  12  12      363.92      340.24     28.91 o   0.46901
 -12  12  12        7.27        0.00     22.23 o   0.44829
  -9  12  12       65.41       52.82     18.62 o   0.43539
  -6  12  12        3.99       25.19     20.49 o   0.43100
  -3  12  12       28.17       23.53     19.16 o   0.43539
   0  12  12       10.33        5.90     16.71 o   0.44829
   3  12  12       11.74        7.70     18.39 o   0.46901
   6  12  12      369.98      332.67     25.80 o   0.49656
   9  12  12      127.86      129.26     20.44 o   0.52988
  12  12  12        4.63        0.00     18.15 o   0.56796
 -23  13  12        7.03        7.75     14.73 o   0.55555
 -20  13  12      100.45       71.09     24.01 o   0.52023
 -17  13  12       18.89       20.06     24.20 o   0.49014
 -14  13  12      120.94      125.36     20.95 o   0.46630
 -11  13  12      280.83      190.89     19.40 o   0.44970
  -8  13  12      400.74      354.73     23.34 o   0.44117
  -5  13  12      359.80      341.09     24.71 o   0.44117
  -2  13  12       62.92       54.92     16.42 o   0.44970
   1  13  12      331.44      253.91     18.47 o   0.46630
   4  13  12      492.88      429.77     22.28 o   0.49014
   7  13  12      518.75      483.66     27.85 o   0.52023
  10  13  12        2.49        0.00     25.21 o   0.55555
  13  13  12        3.10        3.80     13.93 o   0.59518
 -25  14  12       54.98       37.09     13.69 o   0.58227
 -22  14  12        0.64        0.00     19.36 o   0.54520
 -19  14  12        2.66        0.00     30.25 o   0.51287
 -16  14  12       59.57       36.23     25.43 o   0.48624
 -13  14  12     1559.21     1352.43     31.58 o   0.46630
 -10  14  12      595.80      508.08     25.24 o   0.45391
  -7  14  12        0.98        0.00     19.73 o   0.44970
  -4  14  12     1272.72     1091.75     30.68 o   0.45391
  -1  14  12        8.83        5.90     19.16 o   0.46630
   2  14  12       48.02       33.17     22.23 o   0.48624
   5  14  12        0.62       17.64     21.39 o   0.51287
   8  14  12      130.89      131.07     19.61 o   0.54520
  11  14  12      102.60       63.03     16.86 o   0.58227
  14  14  12        7.12       10.08     17.64 o   0.62325
 -27  15  12        8.58       20.16     20.16 o   0.60990
  24 -15 -12        9.85        0.00     27.73 o   0.57129
 -21  15  12       20.28       57.97     27.73 o   0.53700
 -18  15  12       20.43       26.96     24.29 o   0.50791
 -15  15  12       17.56        5.87     24.71 o   0.48494
 -12  15  12      485.78      390.70     22.97 o   0.46901
  -9  15  12      335.85      211.37     21.22 o   0.46083
  -6  15  12       14.04        0.00     19.76 o   0.46083
  -3  15  12     2353.64     2365.30     38.04 o   0.46901
   0  15  12      404.09      447.06     23.62 o   0.48494
   3  15  12        0.26        8.81     21.17 o   0.50791
   6  15  12       11.67        4.60     20.44 o   0.53700
   9  15  12       47.43       63.01     17.82 o   0.57129
  12  15  12       33.65       22.86     13.28 o   0.60990
 -26  16  12       27.89       36.35     16.86 o   0.59837
 -23  16  12        0.11        0.00     19.36 o   0.56235
 -20  16  12        0.69        2.52     27.73 o   0.53107
 -17  16  12      393.48      330.78     27.85 o   0.50541
 -14  16  12     1302.89     1288.07     29.65 o   0.48624
 -11  16  12       43.28       65.53     20.71 o   0.47438
  -8  16  12      110.75       84.21     19.35 o   0.47035
  -5  16  12      111.65      130.83     20.63 o   0.47438
  -2  16  12      497.78      506.57     23.86 o   0.48624
   1  16  12      114.58      108.38     23.17 o   0.50541
   4  16  12       58.39       71.84     19.61 o   0.53107
   7  16  12       47.74       49.15     19.61 o   0.56235
  10  16  12        1.02        1.26     14.26 o   0.59837
 -28  17  12       18.98        7.56     15.12 o   0.62629
 -25  17  12      155.53      151.29     18.65 o   0.58876
 -22  17  12       76.08       57.97     18.65 o   0.55555
 -19  17  12       12.85       17.64     30.25 o   0.52748
 -16  17  12        0.08        0.00     25.43 o   0.50541
 -13  17  12       89.94       57.28     20.49 o   0.49014
 -10  17  12        4.29        0.00     18.98 o   0.48232
  -7  17  12        0.08        0.00     19.96 o   0.48232
  -4  17  12        0.16        5.47     18.90 o   0.49014
  -1  17  12        5.32       21.39     19.47 o   0.50541
   2  17  12       38.40       16.38     19.61 o   0.52748
   5  17  12      177.65      166.20     20.44 o   0.55555
   8  17  12       16.38       26.47     16.04 o   0.58876
  11  17  12       12.58       15.12     15.12 o   0.62629
 -27  18  12       79.28       77.29     13.28 o   0.61610
 -24  18  12       21.85       21.14     17.56 o   0.58118
 -21  18  12      282.49      310.03     30.25 o   0.55097
 -18  18  12      248.29      231.89     32.77 o   0.52628
 -15  18  12      174.32      179.51     25.43 o   0.50791
 -12  18  12      188.24      163.70     28.91 o   0.49656
  -9  18  12        7.95       15.22     18.45 o   0.49271
  -6  18  12        2.94        7.70     19.47 o   0.49656
  -3  18  12     1273.48     1214.51     27.70 o   0.50791
   0  18  12      139.92      172.66     21.39 o   0.52628
   3  18  12        7.04        0.00     18.65 o   0.55097
   6  18  12       67.71      103.34     17.82 o   0.58118
   9  18  12       41.19       61.75     12.48 o   0.61610
 -26  19  12        1.54        3.80     13.93 o   0.60782
 -23  19  12       10.42       11.33     13.88 o   0.57571
 -20  19  12       21.66        2.52     25.21 o   0.54867
 -17  19  12      224.63      249.54     32.77 o   0.52748
 -14  19  12      391.08      393.41     30.25 o   0.51287
 -11  19  12      180.92      214.98     28.91 o   0.50541
  -8  19  12      114.64       73.83     18.90 o   0.50541
  -5  19  12        0.29       16.33     17.98 o   0.51287
  -2  19  12       28.17       56.71     19.61 o   0.52748
   1  19  12       41.85       50.23     18.65 o   0.54867
   4  19  12      242.67      340.06     20.44 o   0.57571
   7  19  12        6.80        9.41     13.28 o   0.60782
 -25  20  12       62.32       93.57     15.75 o   0.60153
 -22  20  12       42.66       34.47     13.53 o   0.57240
 -19  20  12       57.27       78.14     27.73 o   0.54867
 -16  20  12        9.29       12.60     30.25 o   0.53107
 -13  20  12      276.54      256.95     27.04 o   0.52023
 -10  20  12      438.39      356.08     31.24 o   0.51656
  -7  20  12      167.13      164.44     25.43 o   0.52023
  -4  20  12       85.88       57.06     19.36 o   0.53107
  -1  20  12      185.97      204.66     20.44 o   0.54867
   2  20  12       18.95       30.92     16.86 o   0.57240
   5  20  12       26.36       35.80     13.28 o   0.60153
  27 -21 -12        1.47       10.08     15.12 o   0.62831
 -24  21  12        0.10        2.90     10.93 o   0.59731
 -21  21  12        2.20        0.00     16.04 o   0.57129
 -18  21  12        0.30        0.00     25.21 o   0.55097
 -15  21  12       76.32       47.89     27.73 o   0.53700
 -12  21  12       44.69       73.10     30.25 o   0.52988
  -9  21  12        0.39        7.56     27.73 o   0.52988
  -6  21  12       28.32       42.85     30.25 o   0.53700
  -3  21  12        6.88        0.00     17.82 o   0.55097
   0  21  12        4.70       13.20     16.86 o   0.57129
   3  21  12       45.66       67.18     13.93 o   0.59731
   6  21  12       44.09       32.77     15.12 o   0.62831
  26 -22 -12       27.90       52.93     17.64 o   0.62325
 -23  22  12      343.65      245.00     16.86 o   0.59518
 -20  22  12        2.52        3.34     15.07 o   0.57240
 -17  22  12       17.15       10.08     25.21 o   0.55555
 -14  22  12        5.53       22.69     30.25 o   0.54520
 -11  22  12       11.01        2.52     27.73 o   0.54170
  -8  22  12       40.99       37.81     27.73 o   0.54520
  -5  22  12       54.83       40.33     27.73 o   0.55555
  -2  22  12       69.14       83.18     25.21 o   0.57240
   1  22  12        0.54       15.12     22.69 o   0.59518
   4  22  12        0.70        2.52     17.64 o   0.62325
  25 -23 -12       14.12       25.21     17.64 o   0.62020
 -22  23  12        4.70        2.86     13.28 o   0.59518
 -19  23  12      147.08      109.40     16.86 o   0.57571
 -16  23  12       45.60       50.41     25.21 o   0.56235
 -13  23  12       11.25        5.04     25.21 o   0.55555
 -10  23  12       15.12        0.00     25.21 o   0.55555
  -7  23  12       28.21       35.29     25.21 o   0.56235
  -4  23  12       22.32        5.04     25.21 o   0.57571
  -1  23  12        7.68       15.12     22.69 o   0.59518
   2  23  12        0.71        5.04     17.64 o   0.62020
  24 -24 -12       39.37       12.60     17.64 o   0.61917
 -21  24  12        4.19        2.52     12.48 o   0.59731
 -18  24  12       48.92       32.33     15.07 o   0.58118
 -15  24  12       65.29       52.93     25.21 o   0.57129
 -12  24  12       35.37       45.37     25.21 o   0.56796
  -9  24  12       11.27       15.12     25.21 o   0.57129
  -6  24  12      330.63      287.35     27.73 o   0.58118
  -3  24  12       29.02       22.69     20.16 o   0.59731
   0  24  12       14.53       15.12     17.64 o   0.61917
  23 -25 -12       74.88       85.70     15.12 o   0.62020
 -20  25  12       88.94       65.54     12.48 o   0.60153
 -17  25  12       21.44       15.21     13.28 o   0.58876
 -14  25  12       59.13       44.46     13.93 o   0.58227
 -11  25  12       19.24       40.33     22.69 o   0.58227
  -8  25  12       71.86       52.93     22.69 o   0.58876
  -5  25  12        1.74        0.00     20.16 o   0.60153
  -2  25  12        5.43        7.56     17.64 o   0.62020
  22 -26 -12       56.76       55.45     15.12 o   0.62325
 -19  26  12        0.23        1.03      9.68 o   0.60782
 -16  26  12       37.30       35.97     11.48 o   0.59837
 -13  26  12      162.35      166.36     22.69 o   0.59518
 -10  26  12        3.62       27.73     20.16 o   0.59837
  -7  26  12        8.56       20.16     17.64 o   0.60782
  -4  26  12       32.84       50.41     15.12 o   0.62325
 -15  27  12       51.16       65.54     15.12 o   0.60990
 -12  27  12       30.31       30.25     15.12 o   0.60990
  -9  27  12       52.21       75.62     15.12 o   0.61610
  -1   1  13      904.78      785.60     23.74 o   0.40610
  -3   2  13     6971.83     6742.96     52.78 o   0.40921
   0   2  13     1598.36     1291.83     30.05 o   0.40766
  -5   3  13      308.00      328.52     21.83 o   0.41535
  -2   3  13      538.55      390.15     21.31 o   0.40921
   1   3  13     3847.24     3596.33     38.25 o   0.41229
  -7   4  13     1257.13     1292.06     29.03 o   0.42440
  -4   4  13      599.13      669.84     18.90 o   0.41382
  -1   4  13     1830.60     1635.31     29.99 o   0.41229
   2   4  13       42.15       54.70     19.25 o   0.41990
  -9   5  13        5.29        0.00     17.91 o   0.43618
  -6   5  13     1168.31     1148.05     28.59 o   0.42141
  -3   5  13     4019.55     3953.90     34.26 o   0.41535
   0   5  13      234.53      241.12     27.58 o   0.41839
   3   5  13      607.70      623.38     21.73 o   0.43033
 -11   6  13        4.41       13.50     17.78 o   0.45046
  -8   6  13       12.89       15.41     18.81 o   0.43180
  -5   6  13      847.70      827.49     20.94 o   0.42141
  -2   6  13     1758.49     1823.17     32.48 o   0.41990
   1   6  13     3854.13     3798.51     51.69 o   0.42738
   4   6  13     1432.40     1524.73     27.49 o   0.44338
 -13   7  13      106.04      107.12     23.17 o   0.46703
 -10   7  13      654.51      577.92     25.20 o   0.44481
  -7   7  13      225.86      211.29     20.27 o   0.43033
  -4   7  13      988.75      901.11     22.98 o   0.42440
  -1   7  13        3.94        3.90     18.81 o   0.42738
   2   7  13      106.39      119.89     16.90 o   0.43907
   5   7  13     1485.97     1374.67     36.50 o   0.45882
 -15   8  13        2.74        7.56     23.17 o   0.48565
 -12   8  13       27.54        9.59     17.91 o   0.46020
  -9   8  13      173.40      204.97     21.31 o   0.44195
  -6   8  13      148.31      129.46     19.37 o   0.43180
  -3   8  13      163.05      165.19     24.01 o   0.43033
   0   8  13       73.10       86.82     18.81 o   0.43763
   3   8  13     4266.22     4072.30     51.60 o   0.45327
   6   8  13       19.73       36.08     16.93 o   0.47643
 -17   9  13      342.28      239.64     24.01 o   0.50609
 -14   9  13       57.27       94.66     24.01 o   0.47776
 -11   9  13     2218.32     2021.20     33.94 o   0.45605
  -8   9  13      316.73      193.75     20.83 o   0.44195
  -5   9  13        3.61        2.52     22.97 o   0.43618
  -2   9  13      449.98      427.46     25.80 o   0.43907
   1   9  13     2217.27     2207.33     32.15 o   0.45046
   4   9  13     1487.90     1448.10     34.72 o   0.46974
   7   9  13        7.50       11.72     16.45 o   0.49597
 -19  10  13      350.21      364.81     18.81 o   0.52813
 -16  10  13       10.29       17.64     23.17 o   0.49725
 -13  10  13      444.62      420.08     27.58 o   0.47243
 -10  10  13       12.06        4.98     18.81 o   0.45466
  -7  10  13       84.18       49.15     23.17 o   0.44481
  -4  10  13      270.86      201.65     24.95 o   0.44338
  -1  10  13      736.27      620.81     21.40 o   0.45046
   2  10  13     1124.28     1140.67     27.57 o   0.46567
   5  10  13      338.95      306.67     18.92 o   0.48825
   8  10  13       38.71       21.00     16.01 o   0.51723
 -21  11  13       31.63       24.21     13.67 o   0.55160
 -18  11  13        8.79       31.51     21.39 o   0.51845
 -15  11  13      430.74      326.01     23.23 o   0.49084
 -12  11  13      276.19      224.08     19.76 o   0.46974
  -9  11  13      182.90      155.88     19.37 o   0.45605
  -6  11  13      168.30      162.89     21.86 o   0.45046
  -3  11  13        2.59       14.10     19.47 o   0.45327
   0  11  13      758.27      750.33     21.53 o   0.46431
   3  11  13        1.35        6.59     17.34 o   0.48303
   6  11  13       32.97       31.08     16.93 o   0.50858
   9  11  13        3.09        7.13     14.99 o   0.53999
 -23  12  13       96.24      101.16     14.19 o   0.57631
 -20  12  13        5.55        5.52     18.65 o   0.54116
 -17  12  13       65.24       58.16     19.73 o   0.51107
 -14  12  13      436.69      406.49     23.62 o   0.48695
 -11  12  13      242.30      228.03     18.93 o   0.46974
  -8  12  13      171.23      161.72     21.68 o   0.46020
  -5  12  13      121.14       76.71     20.24 o   0.45882
  -2  12  13       29.73       20.44     16.48 o   0.46567
   1  12  13      166.79      177.38     17.37 o   0.48040
   4  12  13      157.07      126.62     17.91 o   0.50232
   7  12  13       35.40       29.41     16.01 o   0.53053
  10  12  13        4.45        5.90     16.86 o   0.56409
 -25  13  13       27.05       35.29     22.69 o   0.60210
 -22  13  13        2.04        4.68     15.36 o   0.56521
 -19  13  13       64.48       68.06     21.39 o   0.53291
 -16  13  13      105.57       96.53     19.16 o   0.50609
 -13  13  13       36.38       27.98     16.82 o   0.48565
 -10  13  13        0.81        7.13     20.64 o   0.47243
  -7  13  13      217.21      156.41     22.71 o   0.46703
  -4  13  13      999.29     1002.10     29.19 o   0.46974
  -1  13  13      337.44      350.95     22.13 o   0.48040
   2  13  13        6.68        7.42     16.82 o   0.49852
   5  13  13       30.61       11.73     20.44 o   0.52331
   8  13  13       25.34       27.73     17.82 o   0.55389
  11  13  13        0.00        3.80     13.93 o   0.58935
 -27  14  13       28.25       27.73     15.12 o   0.62886
 -24  14  13        8.11       12.08     17.56 o   0.59042
 -21  14  13      133.21      117.33     18.65 o   0.55617
 -18  14  13       41.02       62.08     20.44 o   0.52693
 -15  14  13      786.21      675.27     25.95 o   0.50358
 -12  14  13      193.33      113.26     22.13 o   0.48695
  -9  14  13       84.67       83.19     21.10 o   0.47776
  -6  14  13      222.99      203.99     21.56 o   0.47643
  -3  14  13      383.30      321.71     22.43 o   0.48303
   0  14  13      161.91      156.28     21.22 o   0.49725
   3  14  13      344.25      336.50     23.17 o   0.51845
   6  14  13        6.66       11.22     18.65 o   0.54583
   9  14  13      119.23       79.28     16.86 o   0.57850
  12  14  13       48.32       63.01     20.16 o   0.61563
 -26  15  13       15.65       32.77     20.16 o   0.61666
 -23  15  13      185.82      197.15     15.36 o   0.58068
 -20  15  13       80.28       53.17     18.65 o   0.54930
 -17  15  13        0.00        0.00     20.44 o   0.52331
 -14  15  13       33.77       18.57     19.47 o   0.50358
 -11  15  13     1609.99     1387.34     32.04 o   0.49084
  -8  15  13      279.79      238.29     22.97 o   0.48565
  -5  15  13     1442.96     1350.86     30.68 o   0.48825
  -2  15  13      108.30       72.26     19.73 o   0.49852
   1  15  13      134.70      144.93     21.39 o   0.51600
   4  15  13       45.97       48.10     19.36 o   0.53999
   7  15  13        3.73        2.79     16.86 o   0.56967
  10  15  13        0.86        6.65     13.93 o   0.60420
 -25  16  13      106.31      104.60     16.04 o   0.60630
 -22  16  13        2.48        4.46     14.99 o   0.57300
 -19  16  13       53.58       46.63     19.61 o   0.54466
 -16  16  13      130.81      123.51     22.23 o   0.52210
 -13  16  13       32.20       27.07     19.18 o   0.50609
 -10  16  13      143.26      167.55     21.86 o   0.49725
  -7  16  13      354.57      267.43     21.46 o   0.49597
  -4  16  13      739.86      663.65     24.08 o   0.50232
  -1  16  13       10.26       12.99     17.83 o   0.51600
   2  16  13       12.36       36.55     19.61 o   0.53646
   5  16  13      127.53      151.95     18.65 o   0.56296
   8  16  13       33.93       15.05     15.07 o   0.59470
  11  16  13        2.58        0.00     15.12 o   0.63087
 -24  17  13      219.23      285.84     18.65 o   0.59788
 -21  17  13        1.69        6.96     16.86 o   0.56744
 -18  17  13       58.17       54.79     18.65 o   0.54233
 -15  17  13       31.50        2.52     24.71 o   0.52331
 -12  17  13      143.86      128.30     19.96 o   0.51107
  -9  17  13      100.13       87.22     19.14 o   0.50609
  -6  17  13      160.67      158.58     20.64 o   0.50858
  -3  17  13        4.25        6.12     17.63 o   0.51845
   0  17  13       13.67       22.69     19.61 o   0.53528
   3  17  13        7.91       26.16     18.65 o   0.55844
   6  17  13        3.11       10.97     15.07 o   0.58719
   9  17  13        1.68        1.45     11.48 o   0.62075
 -26  18  13       23.56       20.16     15.12 o   0.62380
 -23  18  13        9.55       14.35     12.55 o   0.59149
 -20  18  13       21.41       20.16     16.04 o   0.56409
 -17  18  13       32.21       47.89     27.73 o   0.54233
 -14  18  13      318.30      327.68     35.29 o   0.52693
 -11  18  13      148.47      142.59     19.84 o   0.51845
  -8  18  13        3.54       21.42     18.64 o   0.51723
  -5  18  13      217.82      201.40     20.24 o   0.52331
  -2  18  13       11.94       28.93     20.44 o   0.53646
   1  18  13       34.27       28.99     17.82 o   0.55617
   4  18  13      106.22       95.25     16.86 o   0.58177
   7  18  13        4.22       10.08     12.48 o   0.61253
 -25  19  13        0.95        7.76     12.10 o   0.61666
 -22  19  13       34.60       22.32     12.55 o   0.58719
 -19  19  13        0.03        0.00     25.21 o   0.56296
 -16  19  13      333.13      345.32     32.77 o   0.54466
 -13  19  13      205.66      158.80     32.77 o   0.53291
 -10  19  13        7.20       15.45     19.36 o   0.52813
  -7  19  13      114.93       89.37     20.44 o   0.53053
  -4  19  13       21.01       17.21     20.44 o   0.53999
  -1  19  13        8.25       29.29     18.65 o   0.55617
   2  19  13        5.54        1.13     16.86 o   0.57850
   5  19  13      154.71      208.84     15.07 o   0.60630
 -24  20  13       27.80       30.45     12.10 o   0.61150
 -21  20  13      168.59      105.86     17.82 o   0.58503
 -18  20  13        7.73       25.21     25.21 o   0.56409
 -15  20  13      221.28      173.92     30.25 o   0.54930
 -12  20  13       56.92       22.69     27.73 o   0.54116
  -9  20  13      377.99      418.42     37.81 o   0.53999
  -6  20  13       67.88       63.35     19.36 o   0.54583
  -3  20  13        0.85        5.31     16.86 o   0.55844
   0  20  13        7.71       10.68     16.86 o   0.57740
   3  20  13        0.43        1.43     13.28 o   0.60210
 -23  21  13       20.28       29.98     13.28 o   0.60838
 -20  21  13       18.53       11.13     15.07 o   0.58503
 -17  21  13       55.88       20.16     25.21 o   0.56744
 -14  21  13      214.68      229.37     30.25 o   0.55617
 -11  21  13       32.02       20.16     27.73 o   0.55160
  -8  21  13       48.49       60.49     30.25 o   0.55389
  -5  21  13       47.06       42.85     25.21 o   0.56296
  -2  21  13        8.68       23.24     15.75 o   0.57850
   1  21  13       58.16       56.73     13.93 o   0.60000
   4  21  13       63.99       90.74     15.12 o   0.62684
  25 -22 -13       64.81       88.22     15.12 o   0.63288
 -22  22  13       42.56       31.83     13.28 o   0.60734
 -19  22  13       47.82       41.01     15.07 o   0.58719
 -16  22  13        3.06        0.00     22.69 o   0.57300
 -13  22  13       28.45       12.60     25.21 o   0.56521
 -10  22  13       26.91       32.77     27.73 o   0.56409
  -7  22  13       11.39       12.60     25.21 o   0.56967
  -4  22  13       50.34       65.54     25.21 o   0.58177
  -1  22  13      177.70      201.65     22.69 o   0.60000
   2  22  13       85.94      108.38     17.64 o   0.62380
  24 -23 -13       23.69       32.77     15.12 o   0.63087
 -21  23  13        9.68       12.60     12.48 o   0.60838
 -18  23  13       17.80        7.56     14.26 o   0.59149
 -15  23  13        0.05        5.04     22.69 o   0.58068
 -12  23  13        1.85        0.00     25.21 o   0.57631
  -9  23  13       89.85      133.59     25.21 o   0.57850
  -6  23  13       81.81       88.22     25.21 o   0.58719
  -3  23  13       16.97       10.08     20.16 o   0.60210
   0  23  13       77.64       70.58     17.64 o   0.62279
  23 -24 -13        2.44        5.04     12.60 o   0.63087
 -20  24  13        4.75        0.00     10.69 o   0.61150
 -17  24  13       38.34       16.73     13.28 o   0.59788
 -14  24  13       57.35       72.52     13.93 o   0.59042
 -11  24  13       27.60       27.73     22.69 o   0.58935
  -8  24  13      150.99      163.84     22.69 o   0.59470
  -5  24  13       74.10       93.26     20.16 o   0.60630
  -2  24  13      117.74      131.07     17.64 o   0.62380
 -19  25  13       10.03        5.04      8.91 o   0.61666
 -16  25  13        0.00        0.00     11.48 o   0.60630
 -13  25  13       60.57       85.70     20.16 o   0.60210
 -10  25  13        8.00       10.08     20.16 o   0.60420
  -7  25  13       80.98      110.91     17.64 o   0.61253
  -4  25  13        1.56        0.00     15.12 o   0.62684
 -15  26  13       18.32       17.64     15.12 o   0.61666
 -12  26  13       13.29       20.16     15.12 o   0.61563
  -9  26  13      163.41      219.29     17.64 o   0.62075
   0   1  14     2672.90     2535.68     32.48 o   0.43726
  -2   2  14      354.58      300.79     18.92 o   0.43871
   1   2  14        0.20        1.77     17.91 o   0.44015
  -4   3  14      221.87      229.64     20.27 o   0.44302
  -1   3  14     3092.87     2895.07     37.78 o   0.44015
   2   3  14     3356.62     3020.94     47.21 o   0.44587
  -6   4  14        0.21        2.52     17.91 o   0.45011
  -3   4  14     4957.82     4507.88     44.57 o   0.44302
   0   4  14     1300.97     1434.80     28.03 o   0.44444
   3   4  14      323.18      334.23     20.27 o   0.45431
  -8   5  14        2.65        7.26     17.34 o   0.45985
  -5   5  14     1289.67     1408.72     25.41 o   0.44870
  -2   5  14     1736.67     1995.20     27.03 o   0.44587
   1   5  14      369.95      403.29     26.73 o   0.45151
   4   5  14      189.68      171.78     18.29 o   0.46533
 -10   6  14      408.60      420.97     22.77 o   0.47209
  -7   6  14      311.13      353.87     21.73 o   0.45709
  -4   6  14     2469.64     2546.03     29.56 o   0.45011
  -1   6  14       47.81       31.59     18.39 o   0.45151
   2   6  14      373.68      410.48     24.76 o   0.46123
   5   6  14       74.49       71.43     21.17 o   0.47875
 -12   7  14        5.94       14.09     21.17 o   0.48662
  -9   7  14      859.91      751.97     24.74 o   0.46804
  -6   7  14        6.84        7.17     17.91 o   0.45709
  -3   7  14     1036.89     1002.86     33.72 o   0.45431
   0   7  14      544.73      555.05     30.14 o   0.45985
   3   7  14      127.43      161.66     17.22 o   0.47343
   6   7  14      592.71      511.21     28.35 o   0.49437
 -14   8  14     1370.48     1277.90     34.72 o   0.50326
 -11   8  14      549.15      460.36     22.28 o   0.48139
  -8   8  14      710.15      879.59     26.11 o   0.46669
  -5   8  14      900.44      807.06     24.65 o   0.45985
  -2   8  14     2740.29     2642.21     43.64 o   0.46123
   1   8  14       46.50       64.48     15.75 o   0.47074
   4   8  14        1.44        1.97     17.34 o   0.48792
   7   8  14       85.33      114.74     22.23 o   0.51199
 -16   9  14      706.45      679.30     28.52 o   0.52179
 -13   9  14      221.03      167.16     22.97 o   0.49692
 -10   9  14       21.14       22.72     17.91 o   0.47875
  -7   9  14      883.79      889.88     25.20 o   0.46804
  -4   9  14     4437.51     4587.25     56.12 o   0.46533
  -1   9  14        9.03        5.89     19.73 o   0.47074
   2   9  14      401.39      354.19     18.47 o   0.48401
   5   9  14      107.07      127.17     17.91 o   0.50451
   8   9  14       22.05       15.12     19.61 o   0.53142
 -18  10  14        4.15       11.34     19.61 o   0.54204
 -15  10  14       51.92       44.68     19.16 o   0.51446
 -12  10  14        0.80        0.84     17.46 o   0.49309
  -9  10  14      274.98      280.14     21.31 o   0.47875
  -6  10  14       96.83       84.53     24.01 o   0.47209
  -3  10  14     1592.02     1536.76     33.92 o   0.47343
   0  10  14       64.62       48.96     15.41 o   0.48270
   3  10  14        6.65        2.52     16.45 o   0.49947
   6  10  14       38.70       48.23     16.93 o   0.52301
   9  10  14       10.04        2.89     14.83 o   0.55245
 -20  11  14      120.55      150.45     19.36 o   0.56380
 -17  11  14      224.99      212.28     22.23 o   0.53379
 -14  11  14      514.11      504.34     23.34 o   0.50951
 -11  11  14      233.17      164.08     18.01 o   0.49180
  -8  11  14     1636.50     1651.29     35.66 o   0.48139
  -5  11  14      344.79      378.71     22.43 o   0.47875
  -2  11  14     1570.84     1266.35     30.93 o   0.48401
   1  11  14      220.00      187.86     16.66 o   0.49692
   4  11  14      430.97      367.06     19.37 o   0.51692
   7  11  14      115.16      102.05     16.31 o   0.54320
  10  11  14       43.30       57.97     22.69 o   0.57493
 -22  12  14        0.50        6.65     18.15 o   0.58692
 -19  12  14        6.24        7.56     17.82 o   0.55474
 -16  12  14       40.34       34.14     20.44 o   0.52783
 -13  12  14       67.83       79.30     20.27 o   0.50702
 -10  12  14      216.16      223.30     18.26 o   0.49309
  -7  12  14      861.50      776.08     27.70 o   0.48662
  -4  12  14     1131.88     1296.33     30.41 o   0.48792
  -1  12  14      317.68      249.99     22.13 o   0.49692
   2  12  14        0.03        3.36     16.01 o   0.51323
   5  12  14      112.63      132.16     20.44 o   0.53616
   8  12  14       40.96       28.77     17.56 o   0.56492
  11  12  14        0.20        7.56     22.69 o   0.59867
 -24  13  14        0.74        0.00     20.16 o   0.61124
 -21  13  14       54.84       36.56     15.36 o   0.57712
 -18  13  14       44.50       47.47     18.65 o   0.54785
 -15  13  14      247.51      212.99     23.17 o   0.52422
 -12  13  14        7.92       13.46     15.93 o   0.50702
  -9  13  14       70.77      124.80     20.09 o   0.49692
  -6  13  14        0.06        3.75     18.90 o   0.49437
  -3  13  14       63.86       35.56     19.47 o   0.49947
   0  13  14      130.09      111.11     19.53 o   0.51199
   3  13  14      112.26      111.31     21.17 o   0.53142
   6  13  14       16.18       27.39     16.86 o   0.55702
   9  13  14        8.58        7.49     14.45 o   0.58800
  12  13  14        6.87        2.52     17.64 o   0.62355
 -23  14  14        0.41        3.93     15.75 o   0.60078
 -20  14  14       11.97        5.64     16.86 o   0.56939
 -17  14  14       96.74       88.66     20.44 o   0.54320
 -14  14  14       76.98       57.69     17.98 o   0.52301
 -11  14  14        0.02       26.03     20.38 o   0.50951
  -8  14  14        0.18        5.64     19.96 o   0.50326
  -5  14  14      308.52      324.02     22.97 o   0.50451
  -2  14  14       70.16       46.54     18.90 o   0.51323
   1  14  14      182.51      152.07     21.17 o   0.52903
   4  14  14       14.26       24.97     18.65 o   0.55130
   7  14  14        4.21        0.00     15.75 o   0.57932
  10  14  14        2.18        2.52     20.16 o   0.61227
 -25  15  14       27.56       40.33     15.12 o   0.62557
 -22  15  14      111.80       97.65     13.88 o   0.59229
 -19  15  14        0.03        3.78     17.82 o   0.56380
 -16  15  14      232.35      241.22     22.23 o   0.54087
 -13  15  14      163.96      164.64     27.04 o   0.52422
 -10  15  14      222.17      182.97     20.95 o   0.51446
  -7  15  14      266.81      317.32     22.71 o   0.51199
  -4  15  14      358.50      315.81     22.36 o   0.51692
  -1  15  14       31.05       42.85     19.61 o   0.52903
   2  15  14       32.23       26.11     18.65 o   0.54785
   5  15  14      128.48      177.58     18.65 o   0.57272
   8  15  14        4.89       13.79     13.28 o   0.60289
 -24  16  14      221.82      247.59     15.07 o   0.61639
 -21  16  14        2.40        3.59     13.53 o   0.58584
 -18  16  14       29.82       21.31     18.65 o   0.56042
 -15  16  14        9.31       25.21     27.73 o   0.54087
 -12  16  14      518.93      590.91     27.58 o   0.52783
  -9  16  14      214.57      247.87     21.68 o   0.52179
  -6  16  14      109.43       88.91     19.73 o   0.52301
  -3  16  14        1.40        2.52     19.61 o   0.53142
   0  16  14      240.91      230.63     21.39 o   0.54669
   3  16  14      281.89      246.14     20.44 o   0.56828
   6  16  14        6.54        1.41     15.07 o   0.59549
   9  16  14       12.95       12.60     15.12 o   0.62760
 -23  17  14        0.92        2.19     13.28 o   0.60916
 -20  17  14        0.06        2.82     15.07 o   0.58150
 -17  17  14      147.34      142.06     19.36 o   0.55929
 -14  17  14       80.47       95.78     32.77 o   0.54320
 -11  17  14       89.50       85.54     20.44 o   0.53379
  -8  17  14       38.02       36.34     21.17 o   0.53142
  -5  17  14       22.28       12.60     19.61 o   0.53616
  -2  17  14       30.04       20.59     18.65 o   0.54785
   1  17  14        2.35        9.75     16.86 o   0.56604
   4  17  14      101.46       98.50     16.86 o   0.59015
   7  17  14       30.74       44.69     11.48 o   0.61947
 -22  18  14        2.97        9.43     11.46 o   0.60394
 -19  18  14       69.13       69.45     16.86 o   0.57932
 -16  18  14       65.42       60.49     27.73 o   0.56042
 -13  18  14       46.01       93.26     30.25 o   0.54785
 -10  18  14       84.94      112.17     21.17 o   0.54204
  -7  18  14       53.89       64.38     20.44 o   0.54320
  -4  18  14       15.23       15.12     17.82 o   0.55130
  -1  18  14      209.51      252.11     20.44 o   0.56604
   2  18  14        1.71        6.30     16.04 o   0.58692
   5  18  14       11.25        2.52     12.48 o   0.61330
  24 -19 -14        3.32        0.00     15.12 o   0.62760
 -21  19  14        3.63       10.08     14.26 o   0.60078
 -18  19  14       49.93       63.01     25.21 o   0.57932
 -15  19  14      338.47      375.57     32.77 o   0.56380
 -12  19  14        2.71       12.60     27.73 o   0.55474
  -9  19  14      299.50      358.52     21.17 o   0.55245
  -6  19  14       14.56        2.02     17.56 o   0.55702
  -3  19  14        4.81        0.00     16.86 o   0.56828
   0  19  14        0.03        8.45     15.07 o   0.58584
   3  19  14       65.57       61.59     13.28 o   0.60916
  23 -20 -14        3.07        7.56     17.64 o   0.62355
 -20  20  14       36.60       22.69     14.26 o   0.59973
 -17  20  14       17.63       22.69     22.69 o   0.58150
 -14  20  14      181.64      239.45     30.25 o   0.56939
 -11  20  14      105.01      171.40     27.73 o   0.56380
  -8  20  14      103.37      132.48     18.15 o   0.56492
  -5  20  14      116.80      141.15     16.86 o   0.57272
  -2  20  14       40.11       37.26     15.75 o   0.58692
   1  20  14       36.87       32.97     12.10 o   0.60708
 -22  21  14       18.36       17.64     11.48 o   0.62151
 -19  21  14        4.59        2.52     14.26 o   0.60078
 -16  21  14       10.64        0.00     22.69 o   0.58584
 -13  21  14       40.68       50.41     25.21 o   0.57712
 -10  21  14       35.91       32.77     25.21 o   0.57493
  -7  21  14       86.01       85.70     25.21 o   0.57932
  -4  21  14        8.94       17.64     25.21 o   0.59015
  -1  21  14        0.10        0.00     20.16 o   0.60708
   2  21  14      171.28      204.17     15.12 o   0.62961
 -21  22  14       14.71       12.60      9.68 o   0.62151
 -18  22  14        8.06        0.00     13.28 o   0.60394
 -15  22  14        0.03        2.52     22.69 o   0.59229
 -12  22  14       53.58       68.06     22.69 o   0.58692
  -9  22  14       35.48       47.89     25.21 o   0.58800
  -6  22  14       19.22        2.52     22.69 o   0.59549
  -3  22  14      116.80      128.55     20.16 o   0.60916
   0  22  14      168.28      196.61     17.64 o   0.62860
 -20  23  14       18.39       25.91      9.68 o   0.62355
 -17  23  14        1.26        4.66     11.48 o   0.60916
 -14  23  14       69.08       52.93     20.16 o   0.60078
 -11  23  14        0.66        0.00     22.69 o   0.59867
  -8  23  14      210.44      252.06     25.21 o   0.60289
  -5  23  14       80.76       90.74     20.16 o   0.61330
  -2  23  14        6.86       15.12     15.12 o   0.62961
  19 -24 -14       13.94       10.08     12.60 o   0.62760
 -16  24  14        1.27        0.00      9.68 o   0.61639
 -13  24  14        2.92        0.00     17.64 o   0.61124
 -10  24  14       41.58       17.64     17.64 o   0.61227
  -7  24  14      240.33      332.72     20.16 o   0.61947
  -4  24  14        5.00        0.00     12.60 o   0.63262
 -15  25  14       15.39       20.16     12.60 o   0.62557
 -12  25  14       48.29       70.58     15.12 o   0.62355
  -9  25  14       16.65       17.64     15.12 o   0.62760
   0   0  15      417.60      310.03     40.33 o   0.46797
   1   1  15       28.35       29.41     17.46 o   0.46933
  -1   2  15      973.52      972.94     26.19 o   0.46933
   2   2  15     1738.65     1620.67     38.29 o   0.47336
  -3   3  15     2482.95     2263.57     32.96 o   0.47202
   0   3  15      900.46      824.52     31.93 o   0.47202
   3   3  15        6.45        2.81     17.78 o   0.48000
  -5   4  15      924.75     1008.03     26.11 o   0.47735
  -2   4  15      229.34      197.74     20.27 o   0.47336
   1   4  15       26.18       13.86     21.39 o   0.47735
   4   4  15       16.80        4.36     17.34 o   0.48915
  -7   5  15      196.36      164.22     18.81 o   0.48525
  -4   5  15      761.03      691.59     24.14 o   0.47735
  -1   5  15      242.99      225.47     19.76 o   0.47735
   2   5  15        3.24       10.08     32.77 o   0.48525
   5   5  15      649.96      598.18     28.35 o   0.50067
  -9   6  15      161.34      157.48     18.81 o   0.49558
  -6   6  15       31.57       53.35     18.39 o   0.48394
  -3   6  15     1114.07     1164.33     26.65 o   0.48000
   0   6  15      646.79      781.38     45.37 o   0.48394
   3   6  15     1556.13     1605.93     33.72 o   0.49558
   6   6  15       14.73       14.07     21.17 o   0.51440
 -11   7  15      519.82      505.38     26.73 o   0.50820
  -8   7  15      826.71      872.84     24.65 o   0.49302
  -5   7  15      251.06      201.87     19.76 o   0.48525
  -2   7  15     1889.32     1958.07     40.07 o   0.48525
   1   7  15      602.89      568.83     26.19 o   0.49302
   4   7  15      435.99      453.71     24.76 o   0.50820
   7   7  15      401.48      379.25     24.01 o   0.53016
 -13   8  15      147.09      136.11     23.17 o   0.52294
 -10   8  15       15.92        0.00     17.91 o   0.50445
  -7   8  15        5.05       16.05     18.29 o   0.49302
  -4   8  15      124.61      132.33     23.17 o   0.48915
  -1   8  15        4.30        2.52     19.63 o   0.49302
   2   8  15      340.88      378.87     20.27 o   0.50445
   5   8  15       19.62       20.60     20.44 o   0.52294
   8   8  15      833.68      759.95     26.73 o   0.54779
 -15   9  15        3.06        0.00     19.61 o   0.53963
 -12   9  15       71.91       64.27     21.39 o   0.51808
  -9   9  15       49.35       35.67     18.39 o   0.50319
  -6   9  15       99.59      118.27     22.23 o   0.49558
  -3   9  15      256.91      207.86     20.95 o   0.49558
   0   9  15        1.38        0.98     18.90 o   0.50319
   3   9  15       20.39        5.00     15.88 o   0.51808
   6   9  15       22.82        7.98     18.65 o   0.53963
   9   9  15        0.01        4.56     18.65 o   0.56710
 -17  10  15        0.42        5.04     19.61 o   0.55810
 -14  10  15      428.02      412.11     24.95 o   0.53373
 -11  10  15      548.34      555.85     20.03 o   0.51563
  -8  10  15     2370.31     2207.54     31.28 o   0.50445
  -5  10  15      487.96      467.21     24.70 o   0.50067
  -2  10  15        8.61       11.68     18.90 o   0.50445
   1  10  15      209.74      182.62     18.39 o   0.51563
   4  10  15       44.64       54.25     15.88 o   0.53373
   7  10  15      285.84      248.28     19.61 o   0.55810
  10  10  15        8.42       17.64     25.21 o   0.58794
 -19  11  15       12.13       15.12     17.82 o   0.57817
 -16  11  15      109.92      120.77     20.44 o   0.55125
 -13  11  15      136.95      167.62     21.39 o   0.53016
 -10  11  15     1223.69     1338.76     25.21 o   0.51563
  -7  11  15      460.42      465.26     24.08 o   0.50820
  -4  11  15      378.17      434.99     22.97 o   0.50820
  -1  11  15        0.01        0.00     18.45 o   0.51563
   2  11  15       90.44       95.78     19.61 o   0.53016
   5  11  15        0.22        0.00     17.56 o   0.55125
   8  11  15        1.17        0.00     22.69 o   0.57817
  11  11  15        4.92        2.52     20.16 o   0.61015
 -21  12  15        0.13        6.04     17.56 o   0.59968
 -18  12  15       20.09        3.42     18.65 o   0.57045
 -15  12  15      342.97      321.63     22.23 o   0.54663
 -12  12  15      121.53      102.08     21.39 o   0.52897
  -9  12  15     1517.20     1516.46     32.04 o   0.51808
  -6  12  15       10.36       11.43     18.90 o   0.51440
  -3  12  15       33.60       24.78     18.90 o   0.51808
   0  12  15       86.84       86.96     21.39 o   0.52897
   3  12  15        6.00        0.00     19.36 o   0.54663
   6  12  15       35.27       28.13     16.86 o   0.57045
   9  12  15        7.07        2.52     20.16 o   0.59968
 -23  13  15        2.33        0.00     17.64 o   0.62248
 -20  13  15        1.29        0.00     13.24 o   0.59117
 -17  13  15        2.70       11.81     16.86 o   0.56487
 -14  13  15      364.45      361.70     23.17 o   0.54431
 -11  13  15      267.09      298.69     24.95 o   0.53016
  -8  13  15     1060.87     1137.90     28.59 o   0.52294
  -5  13  15        0.01        6.54     19.14 o   0.52294
  -2  13  15       20.13       29.59     20.44 o   0.53016
   1  13  15      201.00      166.36     19.61 o   0.54431
   4  13  15      247.17      212.27     19.36 o   0.56487
   7  13  15        0.03        0.00     13.93 o   0.59117
  10  13  15        2.40        0.00     17.64 o   0.62248
 -22  14  15        7.03        0.00     13.28 o   0.61325
 -19  14  15        9.54       18.31     16.86 o   0.58470
 -16  14  15      169.95      162.60     19.36 o   0.56149
 -13  14  15        9.40        2.52     18.65 o   0.54431
 -10  14  15      219.32      264.66     24.95 o   0.53373
  -7  14  15      471.74      462.53     26.73 o   0.53016
  -4  14  15       60.30       52.93     19.61 o   0.53373
  -1  14  15       18.49       14.46     18.65 o   0.54431
   2  14  15       18.36       11.21     16.86 o   0.56149
   5  14  15       43.45       17.28     15.75 o   0.58470
   8  14  15        0.48        0.00     20.16 o   0.61325
 -21  15  15        0.55        4.96     11.46 o   0.60598
 -18  15  15        0.32        1.26     16.04 o   0.58035
 -15  15  15      216.44      222.51     19.36 o   0.56036
 -12  15  15      109.65      108.38     30.25 o   0.54663
  -9  15  15      734.11      749.87     28.52 o   0.53963
  -6  15  15       15.12        2.52     19.61 o   0.53963
  -3  15  15       41.98       39.07     19.61 o   0.54663
   0  15  15       32.57       30.91     18.65 o   0.56036
   3  15  15       56.37       37.42     16.86 o   0.58035
   6  15  15        8.62        1.61     12.10 o   0.60598
 -20  16  15       60.23       64.82     12.07 o   0.60073
 -17  16  15       10.85        9.65     15.75 o   0.57817
 -14  16  15        3.18       10.08     27.73 o   0.56149
 -11  16  15       31.84       25.21     18.65 o   0.55125
  -8  16  15      993.10     1076.71     29.37 o   0.54779
  -5  16  15        0.00        0.00     19.61 o   0.55125
  -2  16  15       22.45       15.12     19.61 o   0.56149
   1  16  15       62.81       42.06     16.86 o   0.57817
   4  16  15      185.60      154.92     15.75 o   0.60073
   7  16  15        5.02        2.52     15.12 o   0.62855
  22 -17 -15       20.41       30.25     17.64 o   0.62248
 -19  17  15        0.71        0.00     13.28 o   0.59756
 -16  17  15        3.56        2.52     27.73 o   0.57817
 -13  17  15       99.77       83.18     27.73 o   0.56487
 -10  17  15       19.70       27.27     19.36 o   0.55810
  -7  17  15       16.21        8.28     18.65 o   0.55810
  -4  17  15       12.53       14.00     16.86 o   0.56487
  -1  17  15      102.89       66.80     17.82 o   0.57817
   2  17  15       72.07       90.38     15.07 o   0.59756
   5  17  15        0.03        0.00     15.12 o   0.62248
 -21  18  15       19.32       31.51     12.48 o   0.61839
 -18  18  15       21.90       52.93     22.69 o   0.59650
 -15  18  15       67.41       73.10     27.73 o   0.58035
 -12  18  15      151.39      184.00     27.73 o   0.57045
  -9  18  15        0.11        2.52     17.56 o   0.56710
  -6  18  15        0.76        0.00     17.56 o   0.57045
  -3  18  15        3.63        0.00     16.04 o   0.58035
   0  18  15       84.41       59.90     15.07 o   0.59650
   3  18  15        3.20        1.26     10.69 o   0.61839
 -20  19  15       19.78       15.12     12.48 o   0.61634
 -17  19  15       39.25       47.89     22.69 o   0.59756
 -14  19  15      491.24      559.57     32.77 o   0.58470
 -11  19  15       40.26       52.93     25.21 o   0.57817
  -8  19  15       15.09       14.83     15.07 o   0.57817
  -5  19  15       16.71       21.57     15.07 o   0.58470
  -2  19  15       76.08      107.27     15.07 o   0.59756
   1  19  15       35.08       35.88     11.48 o   0.61634
 -19  20  15       18.76        8.82     12.48 o   0.61634
 -16  20  15       23.40       42.85     22.69 o   0.60073
 -13  20  15       96.53       95.78     22.69 o   0.59117
 -10  20  15        0.15        0.00     25.21 o   0.58794
  -7  20  15        7.83       26.90     14.45 o   0.59117
  -4  20  15       73.68       57.64     13.93 o   0.60073
  -1  20  15       41.76       57.97     20.16 o   0.61634
 -18  21  15        2.02        3.20     11.48 o   0.61839
 -15  21  15        0.16        2.52     20.16 o   0.60598
 -12  21  15      158.81      176.44     25.21 o   0.59968
  -9  21  15       91.19       95.78     22.69 o   0.59968
  -6  21  15       58.33       55.45     20.16 o   0.60598
  -3  21  15       35.63       55.45     17.64 o   0.61839
 -17  22  15       15.29       12.60     10.69 o   0.62248
 -14  22  15       31.31       25.21     20.16 o   0.61325
 -11  22  15       31.47       35.29     20.16 o   0.61015
  -8  22  15        1.15        0.00     17.64 o   0.61325
  -5  22  15       14.72        5.04     17.64 o   0.62248
 -16  23  15        8.49        0.00     12.60 o   0.62855
 -13  23  15       21.83       30.25     15.12 o   0.62248
 -10  23  15        0.42        2.52     17.64 o   0.62248
  -7  23  15       15.67       25.21     15.12 o   0.62855
  -1   1  16      411.56      374.05     21.31 o   0.49960
  -3   2  16       29.69       35.74     16.93 o   0.50213
   0   2  16      237.56      214.25     18.92 o   0.50086
  -5   3  16        3.25       16.38     23.17 o   0.50715
  -2   3  16      147.77      164.46     17.91 o   0.50213
   1   3  16        5.15        3.16     16.93 o   0.50464
  -7   4  16       21.69       22.69     19.36 o   0.51458
  -4   4  16       57.61       46.13     22.23 o   0.50590
  -1   4  16      120.83      110.50     22.23 o   0.50464
   2   4  16       22.17       38.39     25.17 o   0.51088
  -9   5  16       70.71       54.03     20.44 o   0.52434
  -6   5  16        4.46       22.27     16.93 o   0.51212
  -3   5  16        1.24        2.74     20.44 o   0.50715
   0   5  16        3.19       10.08     32.77 o   0.50964
   3   5  16      635.49      556.56     25.43 o   0.51948
 -11   6  16       21.58       30.73     18.65 o   0.53628
  -8   6  16       54.06       45.08     17.78 o   0.52070
  -5   6  16        9.76       22.20     16.93 o   0.51212
  -2   6  16      248.25      254.58     32.77 o   0.51088
   1   6  16       14.83       24.85     26.56 o   0.51704
   4   6  16        2.90        0.00     19.98 o   0.53034
 -13   7  16      206.52      178.96     21.39 o   0.55027
 -10   7  16       18.72        2.52     19.61 o   0.53154
  -7   7  16      122.37      138.48     18.81 o   0.51948
  -4   7  16      171.31      177.69     17.91 o   0.51458
  -1   7  16        9.12       14.21     23.28 o   0.51704
   2   7  16       77.89       65.54     30.25 o   0.52675
   5   7  16        0.71        1.38     18.65 o   0.54332
 -15   8  16       40.69       27.73     17.56 o   0.56616
 -12   8  16        0.60        1.37     20.44 o   0.54449
  -9   8  16      111.59       82.69     16.93 o   0.52915
  -6   8  16      573.92      630.20     22.28 o   0.52070
  -3   8  16        3.17        4.64     18.23 o   0.51948
   0   8  16      180.81      255.51     24.01 o   0.52555
   3   8  16       19.72        8.07     18.15 o   0.53864
   6   8  16      704.28      740.01     25.80 o   0.55827
 -17   9  16      116.34      102.08     17.82 o   0.58378
 -14   9  16       93.45       62.96     18.65 o   0.55940
 -11   9  16        5.60        0.00     19.36 o   0.54099
  -8   9  16        8.32        9.24     16.01 o   0.52915
  -5   9  16       75.48       74.26     18.90 o   0.52434
  -2   9  16      417.16      440.01     24.76 o   0.52675
   1   9  16        0.87        5.04     20.44 o   0.53628
   4   9  16       58.09       65.23     18.15 o   0.55257
   7   9  16        0.36        0.00     22.69 o   0.57504
 -19  10  16      193.04      181.48     22.69 o   0.60300
 -16  10  16     1448.96     1564.82     29.37 o   0.57614
 -13  10  16       14.96        8.94     18.65 o   0.55486
 -10  10  16        1.33        0.00     19.61 o   0.53981
  -7  10  16        1.71        4.11     20.44 o   0.53154
  -4  10  16       10.02        7.56     19.61 o   0.53034
  -1  10  16       80.12       68.22     20.44 o   0.53628
   2  10  16       32.54        8.47     19.36 o   0.54912
   5  10  16      493.15      423.46     30.25 o   0.56839
   8  10  16       35.32       27.73     22.69 o   0.59347
 -21  11  16      113.17      113.43     17.64 o   0.62365
 -18  11  16       20.59       17.64     16.04 o   0.59453
 -15  11  16       14.82        9.18     18.65 o   0.57061
 -12  11  16       28.80       28.99     19.61 o   0.55257
  -9  11  16      236.33      210.92     22.23 o   0.54099
  -6  11  16      119.83      103.34     21.39 o   0.53628
  -3  11  16       47.30       79.40     19.61 o   0.53864
   0  11  16       70.37       65.54     19.61 o   0.54797
   3  11  16       15.57        6.06     17.56 o   0.56392
   6  11  16        0.92        0.00     25.21 o   0.58595
   9  11  16       24.29       10.08     20.16 o   0.61341
 -20  12  16        7.13        5.04     17.64 o   0.61444
 -17  12  16       29.69       13.86     16.04 o   0.58811
 -14  12  16       32.65       16.38     17.82 o   0.56728
 -11  12  16      542.81      640.27     24.01 o   0.55257
  -8  12  16      602.26      687.47     27.58 o   0.54449
  -5  12  16        0.39        4.11     20.44 o   0.54332
  -2  12  16        0.05        0.00     17.82 o   0.54912
   1  12  16        9.12       15.12     17.82 o   0.56166
   4  12  16      114.19       82.00     16.86 o   0.58052
   7  12  16       18.40       15.12     20.16 o   0.60509
 -19  13  16       28.88        7.56     15.07 o   0.60718
 -16  13  16      189.09      171.16     18.65 o   0.58378
 -13  13  16       14.34       19.50     16.86 o   0.56616
 -10  13  16      167.53      176.44     21.39 o   0.55486
  -7  13  16      423.23      461.74     24.01 o   0.55027
  -4  13  16       24.46        8.82     19.61 o   0.55257
  -1  13  16       80.17       69.32     17.82 o   0.56166
   2  13  16       22.19       22.25     15.07 o   0.57724
   5  13  16       30.64       35.29     20.16 o   0.59878
   8  13  16        1.26        7.56     15.12 o   0.62568
 -18  14  16        0.27        0.00     13.28 o   0.60194
 -15  14  16      105.71      119.47     17.56 o   0.58161
 -12  14  16       69.46       55.45     27.73 o   0.56728
  -9  14  16       26.20       38.53     18.65 o   0.55940
  -6  14  16      568.29      638.97     24.95 o   0.55827
  -3  14  16       21.13       22.98     18.65 o   0.56392
   0  14  16       37.50       21.10     16.86 o   0.57614
   3  14  16       94.23       65.54     15.75 o   0.59453
   6  14  16       51.38       50.41     17.64 o   0.61855
  20 -15 -16      176.25      141.15     17.64 o   0.62162
 -17  15  16        4.15        2.19     13.28 o   0.59878
 -14  15  16        0.04        2.52     22.69 o   0.58161
 -11  15  16       14.29        7.56     27.73 o   0.57061
  -8  15  16      305.17      406.22     22.23 o   0.56616
  -5  15  16        7.80        5.57     16.86 o   0.56839
  -2  15  16       13.30       14.66     16.86 o   0.57724
   1  15  16       18.89       11.42     15.07 o   0.59240
   4  15  16       44.47       32.77     17.64 o   0.61341
 -19  16  16        0.87        1.26     12.48 o   0.61753
 -16  16  16       31.51       50.41     22.69 o   0.59772
 -13  16  16      162.32      148.71     25.21 o   0.58378
 -10  16  16      453.39      438.58     30.25 o   0.57614
  -7  16  16        0.00       11.81     16.86 o   0.57504
  -4  16  16       21.48        6.30     16.04 o   0.58052
  -1  16  16        3.90        0.00     15.07 o   0.59240
   2  16  16        1.78        0.00     11.48 o   0.61030
 -18  17  16       59.41       66.63     13.28 o   0.61547
 -15  17  16        6.43        5.04     20.16 o   0.59878
 -12  17  16      300.07      390.69     30.25 o   0.58811
  -9  17  16      132.79      110.91     25.21 o   0.58378
  -6  17  16       13.70       10.08     16.04 o   0.58595
  -3  17  16        0.34        5.04     14.26 o   0.59453
   0  17  16       19.45       15.12     12.48 o   0.60927
 -17  18  16        1.18        0.00     17.64 o   0.61547
 -14  18  16        5.82        0.00     22.69 o   0.60194
 -11  18  16      154.27      143.67     25.21 o   0.59453
  -8  18  16       58.67       50.41     22.69 o   0.59347
  -5  18  16        3.73       16.22     13.28 o   0.59878
  -2  18  16        8.43        6.30     12.48 o   0.61030
 -16  19  16       91.40      100.82     20.16 o   0.61753
 -13  19  16        2.87        7.56     20.16 o   0.60718
 -10  19  16        0.86        0.00     20.16 o   0.60300
  -7  19  16       33.65       42.85     20.16 o   0.60509
  -4  19  16      156.61      156.98     12.10 o   0.61341
 -15  20  16      136.05      136.11     17.64 o   0.62162
 -12  20  16       56.20       70.58     20.16 o   0.61444
  -9  20  16       53.91       68.06     20.16 o   0.61341
  -6  20  16       24.54       27.73     17.64 o   0.61855
  -3  20  16      157.00      206.69     15.12 o   0.62971
 -14  21  16       31.36        7.11      9.68 o   0.62770
 -11  21  16       52.48       75.62     17.64 o   0.62365
  -8  21  16      130.68      171.40     17.64 o   0.62568
   0   1  17      526.10      449.05     19.85 o   0.53077
  -2   2  17      852.54      861.06     27.58 o   0.53196
   1   2  17       15.13       17.64     30.25 o   0.53315
  -4   3  17       49.46       37.87     20.44 o   0.53552
  -1   3  17       53.83       77.59     20.44 o   0.53315
   2   3  17       16.71       10.08     27.73 o   0.53788
  -6   4  17        0.00        5.04     27.73 o   0.54140
  -3   4  17      417.49      442.45     24.01 o   0.53552
   0   4  17       46.15       47.89     27.73 o   0.53670
   3   4  17        4.39        2.52     27.73 o   0.54490
  -8   5  17       15.59        1.14     18.65 o   0.54953
  -5   5  17      424.83      441.10     24.95 o   0.54023
  -2   5  17        7.41        9.59     20.44 o   0.53788
   1   5  17       32.06       73.10     27.73 o   0.54257
   4   5  17      394.55      461.27     32.77 o   0.55412
 -10   6  17        0.11        3.53     17.56 o   0.55981
  -7   6  17        4.45        4.14     18.65 o   0.54722
  -4   6  17       16.22        5.04     19.61 o   0.54140
  -1   6  17       67.89       55.45     30.25 o   0.54257
   2   6  17      322.14      302.47     32.77 o   0.55068
   5   6  17      119.56      105.66     18.15 o   0.56544
 -12   7  17      232.54      195.12     18.65 o   0.57212
  -9   7  17       56.33       50.41     17.82 o   0.55640
  -6   7  17        0.17        3.46     15.36 o   0.54722
  -3   7  17       10.56       10.08     27.73 o   0.54490
   0   7  17      248.47      284.83     32.77 o   0.54953
   3   7  17        0.14       10.08     25.21 o   0.56094
   6   7  17        5.15       10.08     22.69 o   0.57872
 -14   8  17        9.76       11.42     15.07 o   0.58633
 -11   8  17      255.43      283.08     20.44 o   0.56767
  -8   8  17      168.22      158.37     18.65 o   0.55526
  -5   8  17      181.22      137.58     21.17 o   0.54953
  -2   8  17       42.50       32.77     30.25 o   0.55068
   1   8  17        4.92        0.00     27.73 o   0.55868
   4   8  17       14.57       12.60     25.21 o   0.57322
   7   8  17        1.19        7.56     22.69 o   0.59385
 -16   9  17        8.96       25.21     20.16 o   0.60232
 -13   9  17       80.33       63.03     16.86 o   0.58091
 -10   9  17      731.57      772.56     24.95 o   0.56544
  -7   9  17        4.60       14.40     18.65 o   0.55640
  -4   9  17       19.45        5.17     19.36 o   0.55412
  -1   9  17      117.80      100.82     27.73 o   0.55868
   2   9  17       36.12       37.81     27.73 o   0.56990
   5   9  17       47.17       55.45     25.21 o   0.58741
   8   9  17      167.81      194.08     20.16 o   0.61067
 -18  10  17      108.55      120.99     17.64 o   0.61994
 -15  10  17       54.00       54.86     15.07 o   0.59598
 -12  10  17      238.58      331.46     19.61 o   0.57763
  -9  10  17      242.26      300.54     18.65 o   0.56544
  -6  10  17        3.86        4.54     17.56 o   0.55981
  -3  10  17      171.65      148.77     20.44 o   0.56094
   0  10  17       48.02       47.89     27.73 o   0.56879
   3  10  17       68.82       83.18     22.69 o   0.58308
   6  10  17        1.68        7.56     20.16 o   0.60337
   9  10  17       63.23       63.01     15.12 o   0.62907
 -17  11  17        6.44        5.71     13.28 o   0.61274
 -14  11  17       92.91      114.69     16.04 o   0.59171
 -11  11  17       34.79       22.09     16.86 o   0.57653
  -8  11  17       97.24       55.93     18.65 o   0.56767
  -5  11  17       17.06       17.64     17.82 o   0.56544
  -2  11  17        0.07        6.06     17.56 o   0.56990
   1  11  17       43.91       40.33     22.69 o   0.58091
   4  11  17       13.33       22.69     20.16 o   0.59810
   7  11  17      164.08      168.88     17.64 o   0.62096
 -16  12  17        5.86       15.12     12.48 o   0.60755
 -13  12  17      341.87      420.45     17.56 o   0.58957
 -10  12  17       76.00       83.18     25.21 o   0.57763
  -7  12  17       48.56       31.51     17.82 o   0.57212
  -4  12  17       87.14       38.28     16.86 o   0.57322
  -1  12  17        3.36        0.00     15.75 o   0.58091
   2  12  17      201.46      231.89     25.21 o   0.59491
   5  12  17      136.14      163.84     20.16 o   0.61481
 -15  13  17       82.71       98.00     12.10 o   0.60442
 -12  13  17       57.45       63.01     22.69 o   0.58957
  -9  13  17        0.05        5.04     22.69 o   0.58091
  -6  13  17      208.38      159.71     18.65 o   0.57872
  -3  13  17        2.39        1.26     16.04 o   0.58308
   0  13  17        0.09        8.74     13.28 o   0.59385
   3  13  17       31.10       65.54     20.16 o   0.61067
   6  13  17        0.53        7.56     12.60 o   0.63308
 -17  14  17      129.10      138.63     12.48 o   0.62096
 -14  14  17      143.02      141.15     22.69 o   0.60337
 -11  14  17       56.21       42.85     22.69 o   0.59171
  -8  14  17      268.04      302.47     25.21 o   0.58633
  -5  14  17        8.08        2.52     16.04 o   0.58741
  -2  14  17       16.92       13.94     15.07 o   0.59491
   1  14  17       81.11       61.10     12.10 o   0.60860
   4  14  17       53.65       47.89     15.12 o   0.62806
 -16  15  17      288.22      284.83     20.16 o   0.61892
 -13  15  17        0.61        0.00     20.16 o   0.60442
 -10  15  17       40.40       37.81     20.16 o   0.59598
  -7  15  17       40.83       46.55     15.07 o   0.59385
  -4  15  17       11.65       20.39     15.07 o   0.59810
  -1  15  17      209.03      190.89     13.93 o   0.60860
   2  15  17      123.34      138.63     17.64 o   0.62503
 -15  16  17       38.05       27.73     17.64 o   0.61892
 -12  16  17        6.88        0.00     17.64 o   0.60755
  -9  16  17        0.61        0.00     20.16 o   0.60232
  -6  16  17        9.93        0.00     14.26 o   0.60337
  -3  16  17       24.45       17.64     12.48 o   0.61067
   0  16  17       27.78       40.33     15.12 o   0.62401
 -14  17  17        1.98        0.00     17.64 o   0.62096
 -11  17  17        0.84        0.00     17.64 o   0.61274
  -8  17  17      272.24      287.35     22.69 o   0.61067
  -5  17  17       18.99       16.38     10.69 o   0.61481
  -2  17  17       26.93       27.73     12.60 o   0.62503
 -13  18  17       83.35       90.74     15.12 o   0.62503
 -10  18  17       55.45       40.33     17.64 o   0.61994
  -7  18  17       42.10       20.16     15.12 o   0.62096
 -12  19  17        7.18        2.52     12.60 o   0.63108
  -9  19  17        3.50        5.04     15.12 o   0.62907
   1   1  18       65.88       63.01     25.21 o   0.56270
  -1   2  18       83.62      103.34     27.73 o   0.56270
   2   2  18      100.01      113.43     27.73 o   0.56606
  -3   3  18       43.22       27.73     25.21 o   0.56494
   0   3  18        0.03        5.04     25.21 o   0.56494
   3   3  18        2.25        7.56     25.21 o   0.57163
  -5   4  18       17.91       22.69     25.21 o   0.56941
  -2   4  18        7.40        0.00     25.21 o   0.56606
   1   4  18       53.50       25.21     27.73 o   0.56941
   4   4  18       71.31       73.10     25.21 o   0.57933
  -7   5  18       81.04       88.22     25.21 o   0.57605
  -4   5  18       44.97       42.85     25.21 o   0.56941
  -1   5  18       60.85       47.89     25.21 o   0.56941
   2   5  18       17.63        5.04     22.69 o   0.57605
   5   5  18        0.22        0.00     22.69 o   0.58909
  -9   6  18       18.21       15.12     22.69 o   0.58478
  -6   6  18      106.10       85.70     25.21 o   0.57495
  -3   6  18        1.27        0.00     27.73 o   0.57163
   0   6  18       12.87        2.52     25.21 o   0.57495
   3   6  18        0.26        0.00     22.69 o   0.58478
   6   6  18       31.21       35.29     20.16 o   0.60080
 -11   7  18        3.32        0.00     20.16 o   0.59551
  -8   7  18      276.40      307.51     25.21 o   0.58261
  -2   7  18       63.51       57.97     25.21 o   0.57605
   1   7  18        4.19       15.12     25.21 o   0.58261
   4   7  18       48.38       32.77     20.16 o   0.59551
   7   7  18       31.73       32.77     17.64 o   0.61435
 -13   8  18        0.35        0.00     17.64 o   0.60814
 -10   8  18       50.36       26.89     13.93 o   0.59231
  -4   8  18      112.45      103.34     25.21 o   0.57933
  -1   8  18       80.26       90.74     25.21 o   0.58261
   2   8  18        0.58        0.00     22.69 o   0.59231
   5   8  18       18.58       22.69     17.64 o   0.60814
 -15   9  18       70.68       68.06     15.12 o   0.62255
 -12   9  18      109.94      107.31     13.28 o   0.60396
  -9   9  18       44.87       10.08     20.16 o   0.59124
  -6   9  18       27.80       10.08     20.16 o   0.58478
  -3   9  18      202.85      267.18     27.73 o   0.58478
   0   9  18       21.00       15.12     22.69 o   0.59124
   3   9  18       11.96       12.60     20.16 o   0.60396
   6   9  18        3.08        7.56     15.12 o   0.62255
 -14  10  18      215.28      211.73     15.12 o   0.61744
 -11  10  18      284.56      312.55     20.16 o   0.60186
  -8  10  18       86.76       30.25     20.16 o   0.59231
  -5  10  18       33.50       20.82     13.93 o   0.58909
  -2  10  18       19.04       42.85     22.69 o   0.59231
   1  10  18        1.72        0.00     22.69 o   0.60186
   4  10  18       45.34       60.49     17.64 o   0.61744
 -13  11  18      219.56      244.50     17.64 o   0.61435
 -10  11  18      295.34      161.32     20.16 o   0.60186
  -7  11  18       20.49        7.56     17.64 o   0.59551
  -4  11  18        0.24        1.81     12.10 o   0.59551
  -1  11  18       15.24        7.56     20.16 o   0.60186
   2  11  18       39.78       25.21     20.16 o   0.61435
   5  11  18       68.80       47.89     12.60 o   0.63264
 -12  12  18       56.44       42.85     15.12 o   0.61332
  -9  12  18        2.02        0.00     17.64 o   0.60396
  -6  12  18        0.08        0.00     17.64 o   0.60080
  -3  12  18       34.96       25.21     20.16 o   0.60396
   0  12  18       58.94       73.10     17.64 o   0.61332
   3  12  18        0.88        0.00     15.12 o   0.62862
 -11  13  18        0.32        0.00     15.12 o   0.61435
  -8  13  18        1.47        0.00     17.64 o   0.60814
  -5  13  18       18.13        5.04     15.12 o   0.60814
  -2  13  18       39.97       83.18     17.64 o   0.61435
   1  13  18       13.67       15.12     15.12 o   0.62660
 -10  14  18      168.19      151.23     17.64 o   0.61744
  -7  14  18       40.39       17.64     15.12 o   0.61435
  -1  14  18      168.00      201.65     17.64 o   0.62660
  -9  15  18        0.86       10.08     12.60 o   0.62255
  -9   5  19      338.58      362.96     20.16 o   0.61411
   3   5  19       50.04       35.29     17.64 o   0.60997
   1   6  19        2.79        0.00     20.16 o   0.60789
   4   6  19        0.17        2.52     15.12 o   0.61925
   2   7  19        3.46        2.52     17.64 o   0.61617
   0   8  19      109.10      108.38     20.16 o   0.61514
   3   8  19       15.11       15.12     15.12 o   0.62636
   1   9  19        2.09        0.00     15.12 o   0.62434
 
